# Supplementary material for: RNA-sequence analysis of gene expression from honeybees (Apis mellifera) infected with Nosema ceranae
Source: PLoS One. 2017 Mar 28;12(3):e0173438. doi: 10.1371/journal.pone.0173438 (PMC5370102; doi:10.1371/journal.pone.0173438)
Supplement: S3 Table — (XLS) [file pone.0173438.s003.xls]

## Sheet: genes_5_m
test_id	gene_id	gene	gene_entry	gene_symbol	locus	sample_1	sample_2	status	value_1	value_2	log2.fold_change.	test_stat	p_value	q_value	significant
XLOC_000073	XLOC_000073	GB40806	NA	NA	Group1.10:202338-206226	Control	Infected	OK	123.272	314.79	1.35254	4.88123	5e-05	0.00270046	yes
XLOC_000100	XLOC_000100	GB40836	100576126	LOC100576126	Group1.10:1025091-1032236	Control	Infected	OK	1.12209	4.37056	1.96163	3.54892	5e-05	0.00270046	yes
XLOC_000189	XLOC_000189	GB40713	409798	Fabp	Group1.10:1365530-1367665	Control	Infected	OK	42.1767	95.0772	1.17265	4.4216	5e-05	0.00270046	yes
XLOC_000213	XLOC_000213	GB51840	409751	LOC409751	Group1.14:11390-14051	Control	Infected	OK	11.9983	26.3412	1.13449	3.58932	5e-05	0.00270046	yes
XLOC_000239	XLOC_000239	GB51834	725420	LOC725420	Group1.14:66582-74316	Control	Infected	OK	12.9902	22.841	0.814201	2.42205	5e-05	0.00270046	yes
XLOC_000240	XLOC_000240	GB51833	725456	LOC725456	Group1.14:75675-80368	Control	Infected	OK	20.3657	34.1324	0.744998	2.83848	5e-05	0.00270046	yes
XLOC_000249	XLOC_000249	GB51823	NA	NA	Group1.14:228448-233431	Control	Infected	OK	5.27808	2.69069	-0.972036	-2.81267	5e-05	0.00270046	yes
XLOC_000258	XLOC_000258	GB51814	410747	GMCOX3	Group1.14:241782-339831	Control	Infected	OK	29.6173	90.6521	1.6139	2.33301	0.00015	0.00694405	yes
XLOC_000307	XLOC_000307	GB48966	726676	cad	Group1.15:882027-897341	Control	Infected	OK	0.698518	1.72659	1.30556	3.27349	5e-05	0.00270046	yes
XLOC_000316	XLOC_000316	-	NA	NA	Group1.15:354075-354216	Control	Infected	OK	11774.3	6541.49	-0.847946	-3.23036	5e-05	0.00270046	yes
XLOC_000356	XLOC_000356	GB41073	551581	LOC551581	Group1.17:568964-581075	Control	Infected	OK	16.224	31.1699	0.942021	3.46018	5e-05	0.00270046	yes
XLOC_000385	XLOC_000385	GB41033	726505	LOC726505	Group1.17:613725-615755	Control	Infected	OK	3.81569	11.8211	1.63135	4.16156	5e-05	0.00270046	yes
XLOC_000446	XLOC_000446	GB47723	724874	LOC724874	Group1.2:356625-366446	Control	Infected	OK	1007.44	2421.34	1.26511	3.35069	5e-05	0.00270046	yes
XLOC_000498	XLOC_000498	GB47678	409931	LOC409931	Group1.2:526483-535016	Control	Infected	OK	39.7185	28.03	-0.502839	-1.93929	0.00105	0.0342159	yes
XLOC_000519	XLOC_000519	GB47656	NA	NA	Group1.2:883651-890706	Control	Infected	OK	14.487	25.2818	0.803336	2.06945	0.00085	0.0288259	yes
XLOC_000536	XLOC_000536	GB45855	410729	LOC410729	Group1.21:113417-120150	Control	Infected	OK	14.5705	39.8944	1.45314	3.59691	5e-05	0.00270046	yes
XLOC_000542	XLOC_000542	GB45861	NA	NA	Group1.21:362284-363207	Control	Infected	OK	20.7091	34.6861	0.744091	2.0604	0.0003	0.0121521	yes
XLOC_000642	XLOC_000642	GB44805	NA	NA	Group1.22:616688-618297	Control	Infected	OK	2.01814	8.03765	1.99375	1.65519	0.00015	0.00694405	yes
XLOC_000766	XLOC_000766	GB46442,GB46443	NA	NA	Group1.23:302841-307289	Control	Infected	OK	73.6659	26.745	-1.46173	-5.28413	5e-05	0.00270046	yes
XLOC_000832	XLOC_000832	GB53886,GB53887	NA	NA	Group1.26:2851-77499	Control	Infected	OK	926.151	1707.63	0.88268	2.12684	0.0004	0.0151506	yes
XLOC_000833	XLOC_000833	GB53888	100578347	LOC100578347	Group1.26:80699-82637	Control	Infected	OK	78.5788	152.684	0.958339	3.55466	5e-05	0.00270046	yes
XLOC_000909	XLOC_000909	GB47482	100577833	LOC100577833	Group1.29:623478-625839	Control	Infected	OK	36.4622	57.955	0.66853	2.3954	5e-05	0.00270046	yes
XLOC_000941	XLOC_000941	GB47444,GB47445,GB47446	NA	NA	Group1.29:133308-170198	Control	Infected	OK	125.598	8.47003	-3.8903	-8.68224	5e-05	0.00270046	yes
XLOC_001150	XLOC_001150	GB40022	725458	LOC725458	Group1.33:203779-205224	Control	Infected	OK	6.179	9.9104	0.68157	1.83093	0.0017	0.0483712	yes
XLOC_001155	XLOC_001155	GB40016	551069	Dgk	Group1.33:257441-303463	Control	Infected	OK	6.78852	4.27683	-0.666554	-2.02438	0.0005	0.0186955	yes
XLOC_001191	XLOC_001191	GB42252	408578	LOC408578	Group1.34:792244-794824	Control	Infected	OK	45.523	29.8446	-0.609127	-2.25091	0.0001	0.00490168	yes
XLOC_001244	XLOC_001244	GB45499	410683	LOC410683	Group1.35:451361-455104	Control	Infected	OK	19.2796	29.6938	0.623088	2.21794	0.0001	0.00490168	yes
XLOC_001247	XLOC_001247	GB45495	411700	LOC411700	Group1.35:467227-470373	Control	Infected	OK	41.3578	61.4199	0.570548	2.21163	0.0002	0.00890534	yes
XLOC_001259	XLOC_001259	GB48941,GB48942	NA	NA	Group1.36:100060-120889	Control	Infected	OK	13.7855	6.39628	-1.10785	-1.76329	0.00155	0.045093	yes
XLOC_001270	XLOC_001270	GB48937	413575	LOC413575	Group1.36:37521-59978	Control	Infected	OK	161.112	267.655	0.732312	2.42661	5e-05	0.00270046	yes
XLOC_001271	XLOC_001271	GB48936	413576	LOC413576	Group1.36:73615-78683	Control	Infected	OK	107.494	195.737	0.864669	2.7884	5e-05	0.00270046	yes
XLOC_001353	XLOC_001353	GB51566	100576258	LOC100576258	Group1.37:1253229-1257017	Control	Infected	OK	7.73527	11.4811	0.569742	1.83006	0.00115	0.0370605	yes
XLOC_001625	XLOC_001625	GB53925	724993	LOC724993	Group1.42:570988-573472	Control	Infected	OK	82.8377	59.1247	-0.486527	-1.8474	0.0015	0.0441894	yes
XLOC_001640	XLOC_001640	GB53911	725725	LOC725725	Group1.42:1045932-1047117	Control	Infected	OK	1229.11	2563.38	1.06043	3.42362	5e-05	0.00270046	yes
XLOC_001658	XLOC_001658	GB42319	409105	LOC409105	Group1.43:5291-8886	Control	Infected	OK	8.43054	13.1032	0.636219	2.21329	0.00025	0.0106832	yes
XLOC_001683	XLOC_001683	GB42307	NA	NA	Group1.43:176030-177458	Control	Infected	OK	5.85243	14.983	1.35622	3.01445	5e-05	0.00270046	yes
XLOC_001956	XLOC_001956	GB49511	410006	rad	Group10.16:208-146213	Control	Infected	OK	27.628	18.2343	-0.599473	-1.96769	0.00025	0.0106832	yes
XLOC_001957	XLOC_001957	GB55875,GB55877,GB55878,GB55879	NA	NA	Group10.17:2751-71405	Control	Infected	OK	31.1001	19.7899	-0.652152	-1.93492	0.0004	0.0151506	yes
XLOC_002007	XLOC_002007	GB54595	100578754	LOC100578754	Group10.20:2600-15254	Control	Infected	OK	11.3733	7.45456	-0.609457	-2.26243	5e-05	0.00270046	yes
XLOC_002021	XLOC_002021	GB54610	412431	LOC412431	Group10.20:142865-146985	Control	Infected	OK	13.775	20.6699	0.585486	2.05532	0.0002	0.00890534	yes
XLOC_002078	XLOC_002078	GB48407	100578341	LOC100578341	Group10.23:589233-604530	Control	Infected	OK	62.4144	178.887	1.5191	3.22633	5e-05	0.00270046	yes
XLOC_002087	XLOC_002087	GB48419	550998	LOC550998	Group10.23:677598-685894	Control	Infected	OK	13.3356	29.4622	1.14358	2.67989	5e-05	0.00270046	yes
XLOC_002103	XLOC_002103	GB48436	724839	LOC724839	Group10.23:1083799-1098489	Control	Infected	OK	5.91109	12.4886	1.07912	2.53404	5e-05	0.00270046	yes
XLOC_002113	XLOC_002113	GB48447	NA	NA	Group10.23:1219101-1228476	Control	Infected	OK	1.67293	0.743682	-1.16962	-2.49976	0.0001	0.00490168	yes
XLOC_002126	XLOC_002126	GB48391	726592	LOC726592	Group10.23:11351-213122	Control	Infected	OK	53.2318	144.264	1.43835	5.16553	5e-05	0.00270046	yes
XLOC_002205	XLOC_002205	GB54294	408299	LOC408299	Group10.24:607888-618287	Control	Infected	OK	64.388	41.6242	-0.629369	-2.35095	5e-05	0.00270046	yes
XLOC_002327	XLOC_002327	GB51063	552276	Cda5	Group10.26:940265-984461	Control	Infected	OK	47.4938	31.8441	-0.576714	-2.2084	0.0001	0.00490168	yes
XLOC_002362	XLOC_002362	GB51107,GB51108	NA	NA	Group10.26:1699846-1707668	Control	Infected	OK	90.104	156.199	0.793717	2.55996	5e-05	0.00270046	yes
XLOC_002368	XLOC_002368	GB51114,GB51115	NA	NA	Group10.26:1761962-1768328	Control	Infected	OK	37.5725	57.7944	0.621253	2.05622	0.00035	0.0135651	yes
XLOC_002407	XLOC_002407	GB51165	726470	LOC726470	Group10.26:2532542-2538789	Control	Infected	OK	10.0765	23.3793	1.21423	4.35016	5e-05	0.00270046	yes
XLOC_002415	XLOC_002415	GB51174	408280	LOC408280	Group10.26:2627255-2636331	Control	Infected	OK	265.994	179.397	-0.568236	-2.0414	0.0006	0.0216037	yes
XLOC_002461	XLOC_002461	GB50970,GB50973	NA	NA	Group10.26:1105635-1133107	Control	Infected	OK	358.181	222.171	-0.689021	-2.04241	0.00055	0.0202407	yes
XLOC_002522	XLOC_002522	GB50897	551793	Gp150	Group10.26:2359919-2373689	Control	Infected	OK	248.328	380.199	0.614507	2.11501	0.00035	0.0135651	yes
XLOC_002524	XLOC_002524	GB50893	100577981	LOC100577981	Group10.26:2382939-2412166	Control	Infected	OK	19.9792	46.4211	1.21629	2.29635	0.00025	0.0106832	yes
XLOC_002526	XLOC_002526	GB50891	409650	LOC409650	Group10.26:2539331-2550255	Control	Infected	OK	47.1856	89.2981	0.920284	3.57163	5e-05	0.00270046	yes
XLOC_002527	XLOC_002527	GB50890	409649	LOC409649	Group10.26:2551561-2560335	Control	Infected	OK	25.4175	35.1964	0.469608	1.80439	0.00155	0.045093	yes
XLOC_002635	XLOC_002635	GB48746	410187	LOC410187	Group10.27:567534-573766	Control	Infected	OK	19.8874	12.9246	-0.621735	-2.09952	0.0002	0.00890534	yes
XLOC_002774	XLOC_002774	GB46601	724768	LOC724768	Group11.1:565656-574504	Control	Infected	OK	51.195	130.906	1.35446	2.42572	0.0002	0.00890534	yes
XLOC_002838	XLOC_002838	GB49845	412215	LOC412215	Group11.13:171556-215813	Control	Infected	OK	31.1452	56.3703	0.855926	2.91837	5e-05	0.00270046	yes
XLOC_002850	XLOC_002850	GB43518	NA	NA	Group11.14:6958-8727	Control	Infected	OK	5.32816	2.41198	-1.14342	-2.2587	0.0003	0.0121521	yes
XLOC_002858	XLOC_002858	GB43516	727037	LOC727037	Group11.14:53704-57779	Control	Infected	OK	0.943578	2.36923	1.32821	2.05005	0.0016	0.0460879	yes
XLOC_002898	XLOC_002898	GB47270	413833	CYP4AZ1	Group11.16:813837-818277	Control	Infected	OK	8.6339	12.9537	0.585282	1.82428	0.0016	0.0460879	yes
XLOC_002943	XLOC_002943	GB47239,GB47240	NA	NA	Group11.16:732225-746611	Control	Infected	OK	17.8726	54.6663	1.6129	4.99388	5e-05	0.00270046	yes
XLOC_002975	XLOC_002975	GB47197	NA	NA	Group11.16:1560913-1564112	Control	Infected	OK	0	3.11074	Inf	NA	5e-05	0.00270046	yes
XLOC_002984	XLOC_002984	GB45097,GB45098	NA	NA	Group11.18:400594-406815	Control	Infected	OK	26.6261	40.4314	0.602638	2.22575	0.00055	0.0202407	yes
XLOC_003006	XLOC_003006	GB45123	726695	LOC726695	Group11.18:1527197-1530515	Control	Infected	OK	8.85527	16.3475	0.884462	2.77691	5e-05	0.00270046	yes
XLOC_003135	XLOC_003135	GB45272	413260	Gli	Group11.18:4391329-4396113	Control	Infected	OK	7.88707	13.491	0.774433	2.48737	5e-05	0.00270046	yes
XLOC_003138	XLOC_003138	GB45274	100578745	LOC100578745	Group11.18:4408477-4410794	Control	Infected	OK	11.3064	20.0175	0.82412	2.61335	5e-05	0.00270046	yes
XLOC_003177	XLOC_003177	GB45075	726180	LOC726180	Group11.18:609365-716402	Control	Infected	OK	4.18628	2.20656	-0.923871	-2.25798	0.00025	0.0106832	yes
XLOC_003197	XLOC_003197	GB45052	410322	Rgl	Group11.18:1393436-1430735	Control	Infected	OK	23.2944	14.8331	-0.651158	-2.48947	5e-05	0.00270046	yes
XLOC_003218	XLOC_003218	GB45028	410337	LOC410337	Group11.18:2217105-2227928	Control	Infected	OK	40.6402	67.5552	0.733158	2.67083	5e-05	0.00270046	yes
XLOC_003345	XLOC_003345	GB44881,GB44882	NA	NA	Group11.18:4466044-4500738	Control	Infected	OK	50.9953	112.389	1.14006	2.20681	0.0007	0.024597	yes
XLOC_003353	XLOC_003353	GB44872,GB44873	NA	NA	Group11.18:4605476-4678052	Control	Infected	OK	13.105	36.0295	1.45905	3.90295	5e-05	0.00270046	yes
XLOC_003422	XLOC_003422	GB43188	100578976	LOC100578976	Group11.20:294604-318615	Control	Infected	OK	16.4915	23.3632	0.502514	1.8183	0.0009	0.0302576	yes
XLOC_003423	XLOC_003423	GB43189	410269	LOC410269	Group11.20:318843-382074	Control	Infected	OK	29.2773	64.4317	1.13799	4.14339	5e-05	0.00270046	yes
XLOC_003485	XLOC_003485	GB43129	408320	LOC408320	Group11.20:390958-426777	Control	Infected	OK	206.978	449.291	1.11817	3.13439	5e-05	0.00270046	yes
XLOC_003545	XLOC_003545	GB43971	NA	NA	Group11.3:213990-215268	Control	Infected	OK	2.14297	21.5832	3.33223	3.87378	0.00145	0.0430425	yes
XLOC_003626	XLOC_003626	GB55202	726274	Y-e	Group11.6:798636-806542	Control	Infected	OK	1.69085	0.743732	-1.18489	-1.99145	0.0015	0.0441894	yes
XLOC_003628	XLOC_003628	GB55204	406121	Mrjp3	Group11.6:819374-822918	Control	Infected	OK	27.2866	2.55068	-3.41924	-7.3555	5e-05	0.00270046	yes
XLOC_003629	XLOC_003629	GB55205	406090	Mrjp1	Group11.6:825495-828771	Control	Infected	OK	186.858	19.5664	-3.25549	-8.3857	5e-05	0.00270046	yes
XLOC_003630	XLOC_003630	GB55206	406133	Mrjp4	Group11.6:831410-834950	Control	Infected	OK	35.7809	7.32547	-2.2882	-6.00485	5e-05	0.00270046	yes
XLOC_003631	XLOC_003631	GB55207	406149	Mrjp6	Group11.6:837526-840637	Control	Infected	OK	239.93	73.2856	-1.71101	-5.25518	5e-05	0.00270046	yes
XLOC_003632	XLOC_003632	GB55208,GB55209	NA	NA	Group11.6:842501-846538	Control	Infected	OK	437.841	198.51	-1.1412	-2.32934	0.00015	0.00694405	yes
XLOC_003634	XLOC_003634	GB55211	100578601	LOC100578601	Group11.6:852487-855360	Control	Infected	OK	5.49417	0.379153	-3.85705	-4.25241	0.0004	0.0151506	yes
XLOC_003635	XLOC_003635	GB55212	406091	Mrjp2	Group11.6:860287-864039	Control	Infected	OK	16.4946	2.02161	-3.02842	-5.89416	5e-05	0.00270046	yes
XLOC_003645	XLOC_003645	GB55225	413543	CTL6	Group11.6:1083799-1102753	Control	Infected	OK	16.1054	10.5494	-0.61038	-2.30384	5e-05	0.00270046	yes
XLOC_003655	XLOC_003655	GB55242	725688	LOC725688	Group11.6:1388370-1392039	Control	Infected	OK	72.0863	159.5	1.14576	4.33513	5e-05	0.00270046	yes
XLOC_003676	XLOC_003676	GB55170	724335	LOC724335	Group11.6:931803-934117	Control	Infected	OK	2.79653	6.25028	1.16028	2.26505	0.0006	0.0216037	yes
XLOC_003679	XLOC_003679	GB55164	409348	LOC409348	Group11.6:972165-1000575	Control	Infected	OK	23.8224	33.0657	0.473016	1.83244	0.00105	0.0342159	yes
XLOC_003697	XLOC_003697	GB55143	NA	NA	Group11.6:1221975-1230778	Control	Infected	OK	0.791753	1.81362	1.19575	2.56754	5e-05	0.00270046	yes
XLOC_003787	XLOC_003787	GB40673	406119	Cryl1	Group12.13:565043-567672	Control	Infected	OK	134.951	195.469	0.534498	2.07295	0.00025	0.0106832	yes
XLOC_003801	XLOC_003801	GB40688,GB40689,GB40690	NA	NA	Group12.13:1457454-1571942	Control	Infected	OK	20.2506	83.2232	2.03902	7.7058	5e-05	0.00270046	yes
XLOC_003812	XLOC_003812	GB40703	410368	LOC410368	Group12.13:2405016-2421983	Control	Infected	OK	9.0696	5.79739	-0.645634	-2.39542	5e-05	0.00270046	yes
XLOC_003842	XLOC_003842	GB40635	724418	LOC724418	Group12.13:1432762-1438960	Control	Infected	OK	80.8093	55.6511	-0.538112	-2.01746	0.0002	0.00890534	yes
XLOC_003857	XLOC_003857	GB40615,GB40616	NA	NA	Group12.13:2358069-2364639	Control	Infected	OK	13.3031	26.689	1.00448	2.46202	0.00025	0.0106832	yes
XLOC_003865	XLOC_003865	GB40608	725309	LOC725309	Group12.13:2452533-2454391	Control	Infected	OK	83.2027	147.18	0.822883	3.12357	5e-05	0.00270046	yes
XLOC_003923	XLOC_003923	GB49392	410370	LOC410370	Group12.16:556218-559097	Control	Infected	OK	119.505	81.0657	-0.559913	-2.10361	0.0001	0.00490168	yes
XLOC_003934	XLOC_003934	GB49401	725783	LOC725783	Group12.16:832909-835855	Control	Infected	OK	11.6294	6.59918	-0.817416	-2.33686	5e-05	0.00270046	yes
XLOC_003953	XLOC_003953	GB49347	411378	LOC411378	Group12.16:102319-106327	Control	Infected	OK	32.5837	50.3132	0.626786	2.35092	5e-05	0.00270046	yes
XLOC_003966	XLOC_003966	GB49331	724772	LOC724772	Group12.16:275405-280146	Control	Infected	OK	68.038	173.561	1.35103	4.83052	5e-05	0.00270046	yes
XLOC_003974	XLOC_003974	GB49322	552711	LOC552711	Group12.16:443247-449156	Control	Infected	OK	15.2502	10.4397	-0.546745	-1.95393	0.0005	0.0186955	yes
XLOC_003985	XLOC_003985	GB49312	410042	LOC410042	Group12.16:836059-842481	Control	Infected	OK	54.4286	86.1231	0.662034	1.87978	0.0014	0.0420938	yes
XLOC_004010	XLOC_004010	GB52036	726247	LOC726247	Group12.17:44888-105878	Control	Infected	OK	105.743	67.7297	-0.642701	-2.16895	0.0002	0.00890534	yes
XLOC_004068	XLOC_004068	GB52106	410386	tok	Group12.17:2389707-2443372	Control	Infected	OK	11.6001	8.28042	-0.486362	-1.81032	0.0016	0.0460879	yes
XLOC_004074	XLOC_004074	GB52115	551913	CREG	Group12.17:2678387-2680900	Control	Infected	OK	82.1583	121.302	0.56213	2.19009	5e-05	0.00270046	yes
XLOC_004097	XLOC_004097	GB52014	408394	LOC408394	Group12.17:785477-792640	Control	Infected	OK	4.56879	2.99904	-0.607309	-1.96476	0.00055	0.0202407	yes
XLOC_004105	XLOC_004105	GB52004	100576484	LOC100576484	Group12.17:937768-967997	Control	Infected	OK	47.3057	101.747	1.1049	4.24265	5e-05	0.00270046	yes
XLOC_004154	XLOC_004154	GB55729	727110	Y-x2	Group12.3:447020-449262	Control	Infected	OK	173.948	78.876	-1.141	-4.40163	5e-05	0.00270046	yes
XLOC_004189	XLOC_004189	GB40217	413064	LOC413064	Group12.5:165030-173381	Control	Infected	OK	6.96686	2.50303	-1.47683	-4.01383	5e-05	0.00270046	yes
XLOC_004194	XLOC_004194	GB40212	725498	LOC725498	Group12.5:216700-468423	Control	Infected	OK	18.4928	47.0701	1.34785	3.21413	5e-05	0.00270046	yes
XLOC_004229	XLOC_004229	GB51783	410149	LOC410149	Group12.6:197834-202187	Control	Infected	OK	90.1827	143.458	0.669703	2.51334	5e-05	0.00270046	yes
XLOC_004279	XLOC_004279	GB55070	727237	LOC727237	Group12.8:749234-785838	Control	Infected	OK	24.1778	42.905	0.827463	2.66248	5e-05	0.00270046	yes
XLOC_004313	XLOC_004313	GB47804	725158	PGRP-S1	Group13.10:1081119-1082900	Control	Infected	OK	25.3909	41.2008	0.698363	2.33396	5e-05	0.00270046	yes
XLOC_004366	XLOC_004366	GB49912	NA	NA	Group13.12:673293-674931	Control	Infected	OK	2.82692	6.30331	1.15688	2.18643	0.0006	0.0216037	yes
XLOC_004380	XLOC_004380	GB49885	412209	CYP6AS4	Group13.12:24822-27484	Control	Infected	OK	54.9002	86.5757	0.65715	2.50341	5e-05	0.00270046	yes
XLOC_004409	XLOC_004409	GB49854	406114	LOC406114	Group13.12:1662009-1669555	Control	Infected	OK	144.015	305.436	1.08465	3.70761	5e-05	0.00270046	yes
XLOC_004422	XLOC_004422	GB40285	NA	NA	Group13.14:22456-26060	Control	Infected	OK	10.5197	35.7862	1.7663	4.14083	5e-05	0.00270046	yes
XLOC_004423	XLOC_004423	GB40284	725159	CYP6AS10	Group13.14:27530-31722	Control	Infected	OK	29.7634	93.2301	1.64726	6.1791	5e-05	0.00270046	yes
XLOC_004503	XLOC_004503	GB54735	100578100	LOC100578100	Group13.3:435813-456105	Control	Infected	OK	14.312	36.2414	1.34042	3.40308	5e-05	0.00270046	yes
XLOC_004512	XLOC_004512	GB54723	726790	LOC726790	Group13.3:533195-552155	Control	Infected	OK	66.6431	43.3096	-0.621768	-1.96335	0.0007	0.024597	yes
XLOC_004514	XLOC_004514	GB54786	NA	NA	Group13.3:654712-658216	Control	Infected	OK	2.47361	4.60343	0.896091	1.97247	0.00105	0.0342159	yes
XLOC_004602	XLOC_004602	GB50686	408411	LOC408411	Group13.5:377944-427897	Control	Infected	OK	6.77745	10.9841	0.696601	2.02864	0.0006	0.0216037	yes
XLOC_004609	XLOC_004609	GB50693	726526	NPF	Group13.5:619099-622025	Control	Infected	OK	3.82667	9.99693	1.3854	2.00406	0.00135	0.041445	yes
XLOC_004685	XLOC_004685	GB40114	NA	NA	Group13.7:404384-411255	Control	Infected	OK	5.56375	10.9163	0.972361	2.40149	0.00015	0.00694405	yes
XLOC_004703	XLOC_004703	GB40136	NA	NA	Group13.7:1018775-1020606	Control	Infected	OK	334.003	971.866	1.5409	5.44729	5e-05	0.00270046	yes
XLOC_004704	XLOC_004704	GB40137	726352	SP17	Group13.7:1021302-1022706	Control	Infected	OK	150.48	398.551	1.40519	5.39668	5e-05	0.00270046	yes
XLOC_004728	XLOC_004728	GB40163	NA	NA	Group13.7:2162816-2163290	Control	Infected	OK	193.927	358.582	0.886789	3.30662	5e-05	0.00270046	yes
XLOC_004732	XLOC_004732	GB40169	411632	LOC411632	Group13.7:2217787-2246805	Control	Infected	OK	4.50742	8.60197	0.932365	2.55063	5e-05	0.00270046	yes
XLOC_004746	XLOC_004746	GB40092	100578090	LOC100578090	Group13.7:596979-601485	Control	Infected	OK	18.2683	33.0176	0.853892	3.17623	5e-05	0.00270046	yes
XLOC_004762	XLOC_004762	GB40074	551592	Hr38	Group13.7:1300796-1340101	Control	Infected	OK	3.97604	2.32488	-0.774177	-2.62684	5e-05	0.00270046	yes
XLOC_004769	XLOC_004769	GB40064	NA	NA	Group13.7:1730540-1737946	Control	Infected	OK	5.20212	13.967	1.42485	4.23062	5e-05	0.00270046	yes
XLOC_004876	XLOC_004876	GB43739	551327	LOC551327	Group14.10:483394-488039	Control	Infected	OK	202.185	618.118	1.61221	5.85715	5e-05	0.00270046	yes
XLOC_004889	XLOC_004889	GB43713	410492	CYP9Q1	Group14.10:276288-329660	Control	Infected	OK	344.537	659.428	0.936558	2.5592	5e-05	0.00270046	yes
XLOC_004958	XLOC_004958	GB54207	413466	Oaz	Group14.13:1403488-1420247	Control	Infected	OK	5.35393	3.39474	-0.657296	-2.10041	0.00035	0.0135651	yes
XLOC_004986	XLOC_004986	GB54139	410509	LOC410509	Group14.13:375185-393789	Control	Infected	OK	22.6248	13.0516	-0.793676	-3.0198	5e-05	0.00270046	yes
XLOC_005018	XLOC_005018	GB54097	494509	Mvl	Group14.13:1433069-1438727	Control	Infected	OK	90.9392	60.0893	-0.597795	-2.25782	5e-05	0.00270046	yes
XLOC_005055	XLOC_005055	GB52756	408474	LOC408474	Group14.14:187328-206020	Control	Infected	OK	41.9643	99.8827	1.25107	2.33919	5e-05	0.00270046	yes
XLOC_005116	XLOC_005116	GB52724	410539	LOC410539	Group14.14:187328-206020	Control	Infected	OK	54.8065	100.001	0.867603	2.47588	5e-05	0.00270046	yes
XLOC_005123	XLOC_005123	GB52717	410532	LOC410532	Group14.14:463010-469230	Control	Infected	OK	15.8795	29.17	0.877319	3.09751	5e-05	0.00270046	yes
XLOC_005144	XLOC_005144	GB52802	100576128	LOC100576128	Group14.14:1017041-1019841	Control	Infected	OK	4.1425	2.0327	-1.0271	-2.00572	0.00075	0.0258097	yes
XLOC_005199	XLOC_005199	GB41710	408494	SPH19	Group14.15:661955-666900	Control	Infected	OK	4.88764	2.15555	-1.18108	-3.17598	5e-05	0.00270046	yes
XLOC_005209	XLOC_005209	GB41720	727121	LOC727121	Group14.15:939180-950893	Control	Infected	OK	23.5045	46.9214	0.99731	3.57347	5e-05	0.00270046	yes
XLOC_005212	XLOC_005212	GB41723	410555	LOC410555	Group14.15:979273-984126	Control	Infected	OK	3.4849	2.10486	-0.727392	-1.93634	0.0012	0.0380413	yes
XLOC_005221	XLOC_005221	GB41734	408485	Reck	Group14.15:1347040-1362751	Control	Infected	OK	12.2579	5.94838	-1.04314	-2.17981	0.00025	0.0106832	yes
XLOC_005222	XLOC_005222	GB41735	726997	LOC726997	Group14.15:1365676-1379327	Control	Infected	OK	29.0808	17.5436	-0.729127	-2.67463	5e-05	0.00270046	yes
XLOC_005344	XLOC_005344	GB48468	100576136	LOC100576136	Group14.5:340207-342257	Control	Infected	OK	0.649234	2.1473	1.72571	2.7435	0.0001	0.00490168	yes
XLOC_005357	XLOC_005357	GB43789,GB43790	NA	NA	Group14.7:165784-286332	Control	Infected	OK	57.6479	29.6435	-0.95955	-2.88347	5e-05	0.00270046	yes
XLOC_005367	XLOC_005367	GB43780	NA	NA	Group14.7:104170-107291	Control	Infected	OK	0.370933	1.23564	1.73603	2.29074	0.0013	0.0407683	yes
XLOC_005398	XLOC_005398	GB42261	551582	exu	Group14.8:305984-325318	Control	Infected	OK	18.822	28.6792	0.607584	2.03066	0.00045	0.0169893	yes
XLOC_005560	XLOC_005560	GB52923	551847	LOC551847	Group15.11:423735-427859	Control	Infected	OK	13.4629	19.3558	0.523783	1.83546	0.0017	0.0483712	yes
XLOC_005652	XLOC_005652	GB50551	100576625	LOC100576625	Group15.14:402529-407766	Control	Infected	OK	2.24282	3.73333	0.735148	2.03172	0.0003	0.0121521	yes
XLOC_005760	XLOC_005760	GB47933	408534	SP44	Group15.16:77605-80174	Control	Infected	OK	77.6835	225.792	1.53931	5.85167	5e-05	0.00270046	yes
XLOC_005815	XLOC_005815	GB50170,GB50171	NA	NA	Group15.19:1293259-1309678	Control	Infected	OK	21.4096	10.381	-1.04431	-3.00145	5e-05	0.00270046	yes
XLOC_005850	XLOC_005850	GB50218	410583	Oat	Group15.19:2066862-2071227	Control	Infected	OK	18.7282	33.5505	0.841121	2.54697	5e-05	0.00270046	yes
XLOC_005856	XLOC_005856	GB50226	406078	Tsf1	Group15.19:2175496-2188476	Control	Infected	OK	503.689	261.934	-0.943331	-3.03051	5e-05	0.00270046	yes
XLOC_005888	XLOC_005888	GB50262	410578	NT-8	Group15.19:3315670-3334669	Control	Infected	OK	1.22916	2.21428	0.849173	2.03221	0.00035	0.0135651	yes
XLOC_005897	XLOC_005897	GB50272	412231	LOC412231	Group15.19:3523940-3528561	Control	Infected	OK	88.2341	124.172	0.492934	1.92792	0.00095	0.0316649	yes
XLOC_005915	XLOC_005915	GB50116	725202	LOC725202	Group15.19:104849-105734	Control	Infected	OK	416.383	1037.58	1.31724	5.12366	5e-05	0.00270046	yes
XLOC_005937	XLOC_005937	GB50091	726302	LOC726302	Group15.19:673923-700899	Control	Infected	OK	10.4331	7.23154	-0.528798	-1.917	0.00105	0.0342159	yes
XLOC_005996	XLOC_005996	GB50026	725250	LOC725250	Group15.19:1925231-2000732	Control	Infected	OK	167.36	651.534	1.96088	4.56335	5e-05	0.00270046	yes
XLOC_006053	XLOC_006053	GB49957	410577	LOC410577	Group15.19:3434119-3470123	Control	Infected	OK	6.052	9.23775	0.610129	1.94439	0.00055	0.0202407	yes
XLOC_006069	XLOC_006069	GB49940	NA	NA	Group15.19:3826773-3827952	Control	Infected	OK	32.8467	77.0798	1.23061	4.32122	5e-05	0.00270046	yes
XLOC_006127	XLOC_006127	GB41191	100576614	LOC100576614	Group15.3:259877-264827	Control	Infected	OK	11.5651	21.034	0.862942	2.23724	0.00035	0.0135651	yes
XLOC_006153	XLOC_006153	GB46223	677673	Obp14	Group15.5:448751-451726	Control	Infected	OK	85.7402	48.3595	-0.826173	-2.1522	0.0001	0.00490168	yes
XLOC_006157	XLOC_006157	GB46227	677677	Obp18	Group15.5:466746-468921	Control	Infected	OK	704.866	480.565	-0.552619	-2.13703	0.0001	0.00490168	yes
XLOC_006234	XLOC_006234	GB54417	552158	LOC552158	Group15.9:321592-325774	Control	Infected	OK	0.345905	1.51946	2.13511	2.48746	0.0009	0.0302576	yes
XLOC_006253	XLOC_006253	GB40299	552350	CPR5	Group16.1:117574-124196	Control	Infected	OK	17.2708	9.30294	-0.892574	-2.79093	5e-05	0.00270046	yes
XLOC_006266	XLOC_006266	GB54363	551329	bor	Group16.2:142684-145670	Control	Infected	OK	19.2667	13.3543	-0.52881	-1.86492	0.0014	0.0420938	yes
XLOC_006292	XLOC_006292	GB54396	724552	LOC724552	Group16.2:1518288-1531764	Control	Infected	OK	38.2398	63.5619	0.733089	2.19176	0.0003	0.0121521	yes
XLOC_006333	XLOC_006333	GB54315	724126	LOC724126	Group16.2:945102-950229	Control	Infected	OK	24.2826	44.9237	0.887557	3.2274	5e-05	0.00270046	yes
XLOC_006413	XLOC_006413	GB51350	NA	NA	Group16.4:1588313-1589568	Control	Infected	OK	0	2.62442	Inf	NA	5e-05	0.00270046	yes
XLOC_006427	XLOC_006427	GB51306	406115	Apid73	Group16.4:213-2955	Control	Infected	OK	20.501	7.59362	-1.43283	-3.98612	5e-05	0.00270046	yes
XLOC_006507	XLOC_006507	GB47601	550708	LOC550708	Group16.5:30443-41022	Control	Infected	OK	22.1588	14.936	-0.569088	-1.88132	0.00115	0.0370605	yes
XLOC_006604	XLOC_006604	GB47546	406140	Apid1	Group16.5:802417-804626	Control	Infected	OK	17.6791	10.5156	-0.74952	-2.10901	0.0004	0.0151506	yes
XLOC_006628	XLOC_006628	GB45609	726418	LOC726418	Group16.6:136525-142449	Control	Infected	OK	104.145	73.8205	-0.496506	-1.82512	0.00165	0.0474111	yes
XLOC_006635	XLOC_006635	GB45954	NA	NA	Group16.8:42717-46822	Control	Infected	OK	4.02112	2.40269	-0.742945	-2.04965	0.00035	0.0135651	yes
XLOC_006651	XLOC_006651	GB45975	410658	Lim3	Group16.8:541824-547177	Control	Infected	OK	1.483	3.30679	1.15691	2.42547	0.0003	0.0121521	yes
XLOC_006776	XLOC_006776	GB50761	410894	SP36	Group2.11:366010-368006	Control	Infected	OK	2178.87	4638.48	1.09007	3.25952	5e-05	0.00270046	yes
XLOC_006850	XLOC_006850	GB46587	NA	NA	Group2.15:720097-723295	Control	Infected	OK	2580.01	5854.71	1.18222	2.84544	5e-05	0.00270046	yes
XLOC_006874	XLOC_006874	GB52453	100578356	LOC100578356	Group2.17:416603-466945	Control	Infected	OK	2.9523	8.18419	1.471	5.01711	5e-05	0.00270046	yes
XLOC_007035	XLOC_007035	GB49796	100578144	LOC100578144	Group2.18:470545-472058	Control	Infected	OK	9.11783	31.7152	1.79841	4.25988	5e-05	0.00270046	yes
XLOC_007041	XLOC_007041	GB49801	410862	LOC410862	Group2.18:683733-690909	Control	Infected	OK	19.8784	29.1868	0.554118	2.04277	0.00035	0.0135651	yes
XLOC_007073	XLOC_007073	GB49759	NA	NA	Group2.18:916579-918259	Control	Infected	OK	804.12	1206.93	0.585855	2.17925	0.00015	0.00694405	yes
XLOC_007078	XLOC_007078	GB49753	410870	LOC410870	Group2.18:1052169-1057635	Control	Infected	OK	3.17441	8.02181	1.33744	3.44955	5e-05	0.00270046	yes
XLOC_007081	XLOC_007081	GB49750	724187	LOC724187	Group2.18:1212979-1217116	Control	Infected	OK	10.7346	5.65041	-0.925837	-2.30286	0.00015	0.00694405	yes
XLOC_007097	XLOC_007097	GB55511	726478	LOC726478	Group2.19:72574-76883	Control	Infected	OK	24.9683	16.3682	-0.609205	-2.2562	0.0001	0.00490168	yes
XLOC_007154	XLOC_007154	GB55575	411764	LOC411764	Group2.19:1026822-1036422	Control	Infected	OK	13.0108	18.8128	0.532006	2.00947	0.0004	0.0151506	yes
XLOC_007155	XLOC_007155	GB55576	408661	LOC408661	Group2.19:1036609-1112823	Control	Infected	OK	10.4219	7.51195	-0.472353	-1.79014	0.00155	0.045093	yes
XLOC_007175	XLOC_007175	GB55602	100578412	LOC100578412	Group2.19:1834763-1838850	Control	Infected	OK	12.3802	33.6719	1.44351	5.15201	5e-05	0.00270046	yes
XLOC_007187	XLOC_007187	GB55615	552277	LOC552277	Group2.19:2071983-2074811	Control	Infected	OK	153.225	108.637	-0.496135	-1.90384	0.00105	0.0342159	yes
XLOC_007200	XLOC_007200	GB55629	726393	LOC726393	Group2.19:2374077-2378485	Control	Infected	OK	6.25926	16.5528	1.40301	4.47705	5e-05	0.00270046	yes
XLOC_007241	XLOC_007241	GB55499,GB55500,GB55501	NA	NA	Group2.19:39793-52307	Control	Infected	OK	80.211	158.215	0.980017	2.93328	5e-05	0.00270046	yes
XLOC_007319	XLOC_007319	GB55407	NA	NA	Group2.19:1905748-1905957	Control	Infected	OK	515.027	183.124	-1.49183	-2.11109	0.00155	0.045093	yes
XLOC_007428	XLOC_007428	GB50700	409950	LOC409950	Group2.4:292804-317446	Control	Infected	OK	24.8336	37.5726	0.597388	2.29287	0.00015	0.00694405	yes
XLOC_007435	XLOC_007435	GB46307,GB46308	NA	NA	Group2.5:31031-46052	Control	Infected	OK	127.466	87.8209	-0.537474	-1.84297	0.0014	0.0420938	yes
XLOC_007558	XLOC_007558	GB45906	410087	LOC410087	Group2.8:27606-28806	Control	Infected	OK	4559.16	2583.96	-0.819187	-2.26152	5e-05	0.00270046	yes
XLOC_007781	XLOC_007781	GB41270	100577576	LOC100577576	Group3.16:860536-878542	Control	Infected	OK	33.2434	21.9196	-0.60085	-2.19623	0.0001	0.00490168	yes
XLOC_007887	XLOC_007887	GB51901	410976	LOC410976	Group3.3:5529-28765	Control	Infected	OK	3.84513	2.21778	-0.793912	-2.23335	0.00025	0.0106832	yes
XLOC_007945	XLOC_007945	GB49116	413708	Pbgs	Group3.4:391174-398436	Control	Infected	OK	136.338	89.5973	-0.605657	-1.90201	0.0012	0.0380413	yes
XLOC_007983	XLOC_007983	GB49073	725829	LOC725829	Group3.4:575931-583783	Control	Infected	OK	32.5319	55.2527	0.764189	2.95395	5e-05	0.00270046	yes
XLOC_008173	XLOC_008173	GB55805	409872	LOC409872	Group3.8:272489-291426	Control	Infected	OK	85.0273	50.2042	-0.760119	-2.61816	5e-05	0.00270046	yes
XLOC_008240	XLOC_008240	GB55766,GB55767	NA	NA	Group3.8:1131703-1138861	Control	Infected	OK	20.2137	48.7455	1.26994	4.48449	5e-05	0.00270046	yes
XLOC_008241	XLOC_008241	GB55765	NA	NA	Group3.8:1139210-1148072	Control	Infected	OK	49.0794	98.6701	1.00749	3.78285	5e-05	0.00270046	yes
XLOC_008254	XLOC_008254	GB55746	410960	Myo1B	Group3.8:1779823-1790612	Control	Infected	OK	51.855	93.0673	0.843792	3.2578	5e-05	0.00270046	yes
XLOC_008271	XLOC_008271	GB53695	408742	LOC408742	Group3.9:590724-596200	Control	Infected	OK	30.693	44.6073	0.53937	2.06401	0.0003	0.0121521	yes
XLOC_008398	XLOC_008398	GB49657	NA	NA	Group4.1:431443-475356	Control	Infected	OK	62.3474	38.5478	-0.693679	-2.09057	0.00035	0.0135651	yes
XLOC_008432	XLOC_008432	GB42981	725832	B-gluc2	Group4.10:282933-287202	Control	Infected	OK	21.973	13.1985	-0.735352	-2.47497	5e-05	0.00270046	yes
XLOC_008474	XLOC_008474	GB44122	726585	LOC726585	Group4.13:329214-333302	Control	Infected	OK	10.9995	21.8377	0.989381	3.5329	5e-05	0.00270046	yes
XLOC_008495	XLOC_008495	GB44144	413139	Aats-phe	Group4.13:530523-532427	Control	Infected	OK	32.903	56.3586	0.776414	2.91483	5e-05	0.00270046	yes
XLOC_008571	XLOC_008571	GB44099,GB44100	NA	NA	Group4.13:78896-95111	Control	Infected	OK	1299.04	3855.68	1.56954	4.56917	5e-05	0.00270046	yes
XLOC_008701	XLOC_008701	GB53046,GB53047	NA	NA	Group4.16:833723-844778	Control	Infected	OK	54.0555	116.659	1.10978	2.15478	0.0005	0.0186955	yes
XLOC_008711	XLOC_008711	GB52995	725125	LOC725125	Group4.16:559992-562993	Control	Infected	OK	8.34921	14.1846	0.764613	2.56154	5e-05	0.00270046	yes
XLOC_008785	XLOC_008785	GB53141	726980	LOC726980	Group4.5:1139834-1142486	Control	Infected	OK	47.9743	151.823	1.66206	5.80182	5e-05	0.00270046	yes
XLOC_008834	XLOC_008834	GB53099,GB53100	NA	NA	Group4.5:626110-742937	Control	Infected	OK	2.57319	4.90154	0.929678	2.69473	5e-05	0.00270046	yes
XLOC_008935	XLOC_008935	GB49544	406088	Vg	Group4.6:415444-421657	Control	Infected	OK	37.9052	18.3872	-1.0437	-3.28073	5e-05	0.00270046	yes
XLOC_009032	XLOC_009032	GB50453	413115	CPR19	Group4.9:210732-213940	Control	Infected	OK	320.141	212.95	-0.588193	-1.9812	0.00095	0.0316649	yes
XLOC_009046	XLOC_009046	GB50467,GB50468,GB50469	NA	NA	Group4.9:776784-809647	Control	Infected	OK	4.90113	17.3312	1.82219	2.23403	5e-05	0.00270046	yes
XLOC_009053	XLOC_009053	GB50477	100577527	LOC100577527	Group4.9:1273165-1274244	Control	Infected	OK	1071.22	2336.19	1.12491	3.74484	5e-05	0.00270046	yes
XLOC_009210	XLOC_009210	GB42029	NA	NA	Group5.11:473372-473978	Control	Infected	OK	4.79258	0	#NAME?	NA	0.00135	0.041445	yes
XLOC_009245	XLOC_009245	GB48656	412969	LOC412969	Group5.12:769780-772182	Control	Infected	OK	0.726178	2.62339	1.85303	3.16411	5e-05	0.00270046	yes
XLOC_009250	XLOC_009250	GB48662,GB48663	NA	NA	Group5.12:813369-823850	Control	Infected	OK	121.002	272.192	1.16959	4.4264	5e-05	0.00270046	yes
XLOC_009303	XLOC_009303	GB50294,GB50295	NA	NA	Group5.13:336369-487366	Control	Infected	OK	7.75171	5.27388	-0.555649	-1.85372	0.00135	0.041445	yes
XLOC_009395	XLOC_009395	GB44661	408839	corn	Group5.14:2134076-2168673	Control	Infected	OK	20.5923	13.9116	-0.565819	-1.79384	0.0017	0.0483712	yes
XLOC_009482	XLOC_009482	GB44503	727423	LOC727423	Group5.14:1147202-1152785	Control	Infected	OK	62.1998	43.2127	-0.525457	-2.02251	0.0003	0.0121521	yes
XLOC_009494	XLOC_009494	GB44487,GB44488	NA	NA	Group5.14:1316679-1510726	Control	Infected	OK	62.4839	6.16819	-3.34057	-4.79917	5e-05	0.00270046	yes
XLOC_009497	XLOC_009497	GB44484	NA	NA	Group5.14:1540722-1542508	Control	Infected	OK	4.5812	2.24637	-1.02813	-2.13884	0.00075	0.0258097	yes
XLOC_009502	XLOC_009502	GB44479	100579007	LOC100579007	Group5.14:1923816-1929772	Control	Infected	OK	1.32636	2.6232	0.983851	2.10187	0.00075	0.0258097	yes
XLOC_009533	XLOC_009533	GB44442	NA	NA	Group5.14:2290080-2298089	Control	Infected	OK	6.90384	3.43028	-1.00907	-2.54848	0.00015	0.00694405	yes
XLOC_009580	XLOC_009580	GB47839,GB47840	NA	NA	Group5.15:89859-93814	Control	Infected	OK	35.2259	52.676	0.580512	1.97395	0.00055	0.0202407	yes
XLOC_009596	XLOC_009596	GB47823	725760	Tspan3	Group5.15:74093-89202	Control	Infected	OK	34.2616	76.3151	1.15538	3.44947	5e-05	0.00270046	yes
XLOC_009608	XLOC_009608	GB41946	410065	Cpap3-d	Group5.16:7297-13785	Control	Infected	OK	72.172	45.6643	-0.660372	-2.51874	5e-05	0.00270046	yes
XLOC_009629	XLOC_009629	GB41342	409979	Mcm7	Group5.18:192772-196402	Control	Infected	OK	0.515098	1.30645	1.34273	2.16961	0.00085	0.0288259	yes
XLOC_009647	XLOC_009647	GB41369	411381	LOC411381	Group5.18:560345-566821	Control	Infected	OK	79.0063	186.098	1.23602	3.96407	5e-05	0.00270046	yes
XLOC_009655	XLOC_009655	GB41324	NA	NA	Group5.18:18228-18617	Control	Infected	OK	0	2.2721	Inf	NA	0.00145	0.0430425	yes
XLOC_009728	XLOC_009728	GB52325,GB52326	NA	NA	Group5.2:1590896-1600435	Control	Infected	OK	10.8277	6.69569	-0.69342	-1.89965	0.00065	0.0231893	yes
XLOC_009763	XLOC_009763	GB45682	NA	NA	Group5.20:48292-50447	Control	Infected	OK	5.41354	9.30142	0.780878	2.193	0.0004	0.0151506	yes
XLOC_009847	XLOC_009847	GB45654	410096	LOC410096	Group5.20:425947-430692	Control	Infected	OK	67.3087	92.601	0.460236	1.80129	0.0014	0.0420938	yes
XLOC_010067	XLOC_010067	GB46697	408827	CAH1	Group5.9:1003332-1026924	Control	Infected	OK	133.519	88.1358	-0.599244	-2.29762	5e-05	0.00270046	yes
XLOC_010116	XLOC_010116	GB51223	406142	LOC406142	Group6.1:583046-617188	Control	Infected	OK	346.776	148.877	-1.21989	-2.19998	0.0003	0.0121521	yes
XLOC_010207	XLOC_010207	GB52185	100578041	LOC100578041	Group6.14:294820-298955	Control	Infected	OK	19.631	46.5425	1.24541	4.32162	5e-05	0.00270046	yes
XLOC_010208	XLOC_010208	GB52186	409626	SP40	Group6.14:345453-348866	Control	Infected	OK	51.3681	178.501	1.79699	6.59336	5e-05	0.00270046	yes
XLOC_010220	XLOC_010220	GB52201	NA	NA	Group6.14:558116-563011	Control	Infected	OK	30.5521	3.05917	-3.32006	-5.09072	5e-05	0.00270046	yes
XLOC_010376	XLOC_010376	GB48576,GB48577	NA	NA	Group6.16:159996-175206	Control	Infected	OK	42.0935	24.2661	-0.794657	-2.54536	5e-05	0.00270046	yes
XLOC_010401	XLOC_010401	GB48603	409293	LOC409293	Group6.16:696432-708343	Control	Infected	OK	1.86121	0.927693	-1.00452	-1.98622	0.00115	0.0370605	yes
XLOC_010415	XLOC_010415	GB48560	409899	LOC409899	Group6.16:51638-62687	Control	Infected	OK	17.5022	31.2066	0.834313	2.75705	5e-05	0.00270046	yes
XLOC_010556	XLOC_010556	GB41447	551055	LOC551055	Group6.20:814657-826066	Control	Infected	OK	8.76562	13.1206	0.581905	2.03305	0.00035	0.0135651	yes
XLOC_010573	XLOC_010573	GB41428	406143	Def1	Group6.20:1233384-1234915	Control	Infected	OK	686.453	453.911	-0.596749	-2.23104	0.0001	0.00490168	yes
XLOC_010613	XLOC_010613	GB52947	408878	LOC408878	Group6.23:659375-667356	Control	Infected	OK	40.0408	103.483	1.36985	5.1422	5e-05	0.00270046	yes
XLOC_010683	XLOC_010683	GB42963	412020	LOC412020	Group6.28:325-14776	Control	Infected	OK	11.0326	18.828	0.771102	2.30702	0.0002	0.00890534	yes
XLOC_010736	XLOC_010736	GB53565	551600	Cht5	Group6.32:354538-357589	Control	Infected	OK	6.07495	19.5959	1.68961	4.95743	5e-05	0.00270046	yes
XLOC_010812	XLOC_010812	GB42385	408871	LOC408871	Group6.36:296304-302108	Control	Infected	OK	413.584	274.47	-0.591531	-2.12857	0.0001	0.00490168	yes
XLOC_010832	XLOC_010832	GB45391	551552	Dip-C	Group6.37:63290-65718	Control	Infected	OK	67.4299	105.918	0.651491	2.21351	0.0003	0.0121521	yes
XLOC_010841	XLOC_010841	GB45400,GB45401	NA	NA	Group6.37:180826-192181	Control	Infected	OK	55.4307	125.51	1.17905	4.38226	5e-05	0.00270046	yes
XLOC_010857	XLOC_010857	GB45422	NA	NA	Group6.37:375072-376456	Control	Infected	OK	5.66549	9.75787	0.784365	1.89765	0.00145	0.0430425	yes
XLOC_010873	XLOC_010873	GB45439	100577373	LOC100577373	Group6.37:567633-571639	Control	Infected	OK	7.34423	15.5231	1.07974	3.29921	5e-05	0.00270046	yes
XLOC_010892	XLOC_010892	GB45460	NA	NA	Group6.37:900507-900720	Control	Infected	OK	0	2.76827	Inf	NA	0.00145	0.0430425	yes
XLOC_010982	XLOC_010982	GB55705	726481	LOC726481	Group6.38:4227-8694	Control	Infected	OK	23.787	41.0918	0.788674	2.91371	5e-05	0.00270046	yes
XLOC_010983	XLOC_010983	GB55706	726463	LOC726463	Group6.38:10738-15857	Control	Infected	OK	24.6773	46.8003	0.923334	3.34086	5e-05	0.00270046	yes
XLOC_011035	XLOC_011035	GB48079	413645	SP22	Group6.7:19716-23987	Control	Infected	OK	268.83	1091.54	2.0216	7.1114	5e-05	0.00270046	yes
XLOC_011048	XLOC_011048	GB41097	724565	SP18	Group6.9:366302-369123	Control	Infected	OK	27.4135	43.0398	0.650783	2.25456	5e-05	0.00270046	yes
XLOC_011062	XLOC_011062	GB40259,GB40261	NA	NA	Group7.1:115990-145239	Control	Infected	OK	425.91	981.182	1.20397	3.94848	5e-05	0.00270046	yes
XLOC_011075	XLOC_011075	GB53798	409801	LOC409801	Group7.10:380770-390341	Control	Infected	OK	143.619	78.5293	-0.870946	-2.33753	0.00025	0.0106832	yes
XLOC_011097	XLOC_011097	GB53769	100577875	LOC100577875	Group7.10:613941-621985	Control	Infected	OK	53.6768	113.38	1.0788	3.84285	5e-05	0.00270046	yes
XLOC_011107	XLOC_011107	GB49240	550687	Aldh	Group7.12:150770-160844	Control	Infected	OK	48.038	69.5071	0.532983	1.96249	0.00065	0.0231893	yes
XLOC_011134	XLOC_011134	GB49219	412162	LOC412162	Group7.12:461240-467455	Control	Infected	OK	6.84353	13.2258	0.950541	2.15286	0.00035	0.0135651	yes
XLOC_011149	XLOC_011149	GB46159	NA	NA	Group7.14:122588-129749	Control	Infected	OK	24.0979	16.1116	-0.580806	-1.8422	0.00125	0.0394122	yes
XLOC_011161	XLOC_011161	GB46286	551524	LOC551524	Group7.16:74688-79241	Control	Infected	OK	439.029	1264	1.52561	5.25722	5e-05	0.00270046	yes
XLOC_011177	XLOC_011177	GB43310	724312	LOC724312	Group7.17:507368-512240	Control	Infected	OK	4.02641	25.1121	2.64082	7.30435	5e-05	0.00270046	yes
XLOC_011178	XLOC_011178	GB43311	100578995	LOC100578995	Group7.17:514098-518027	Control	Infected	OK	1.84997	4.75513	1.36198	2.94051	5e-05	0.00270046	yes
XLOC_011313	XLOC_011313	GB42492	100576293	LOC100576293	Group7.21:1482935-1495615	Control	Infected	OK	14.7571	9.20066	-0.681597	-2.44465	5e-05	0.00270046	yes
XLOC_011314	XLOC_011314	GB42493	724749	LOC724749	Group7.21:1498139-1503903	Control	Infected	OK	10.9113	6.71389	-0.700605	-2.39778	0.0001	0.00490168	yes
XLOC_011340	XLOC_011340	GB42434	100577156	LOC100577156	Group7.21:1007746-1058755	Control	Infected	OK	1066.17	2311.02	1.1161	3.26709	5e-05	0.00270046	yes
XLOC_011345	XLOC_011345	GB42427	409619	LOC409619	Group7.21:1248410-1283759	Control	Infected	OK	19.9357	69.0266	1.7918	2.02995	0.00095	0.0316649	yes
XLOC_011346	XLOC_011346	GB42426	551180	LOC551180	Group7.21:1248410-1283759	Control	Infected	OK	205.052	681.341	1.73239	4.86262	5e-05	0.00270046	yes
XLOC_011347	XLOC_011347	GB42425	551224	LOC551224	Group7.21:1286296-1293294	Control	Infected	OK	7.02848	20.1984	1.52296	5.14398	5e-05	0.00270046	yes
XLOC_011364	XLOC_011364	GB42410	100578816	LOC100578816	Group7.21:1634341-1636228	Control	Infected	OK	140.364	36.1526	-1.957	-4.53049	5e-05	0.00270046	yes
XLOC_011365	XLOC_011365	GB42409	408922	LOC408922	Group7.21:1638662-1780149	Control	Infected	OK	5.24437	2.18727	-1.26164	-3.37825	5e-05	0.00270046	yes
XLOC_011402	XLOC_011402	GB44367	724436	LOC724436	Group7.22:772823-774295	Control	Infected	OK	27.6497	69.8279	1.33654	3.61777	5e-05	0.00270046	yes
XLOC_011416	XLOC_011416	GB44323	NA	NA	Group7.22:223664-404128	Control	Infected	OK	2.58988	122.248	5.56078	4.87076	5e-05	0.00270046	yes
XLOC_011426	XLOC_011426	GB44311	406122	Arp1	Group7.22:523493-528977	Control	Infected	OK	517.519	774.884	0.582367	1.82329	0.0012	0.0380413	yes
XLOC_011467	XLOC_011467	GB48147	100578269	LOC100578269	Group7.24:390414-393921	Control	Infected	OK	17.2975	44.7679	1.37191	4.98747	5e-05	0.00270046	yes
XLOC_011488	XLOC_011488	GB48173	551089	LOC551089	Group7.24:738946-741300	Control	Infected	OK	3.65642	1.91411	-0.933756	-1.92496	0.0012	0.0380413	yes
XLOC_011529	XLOC_011529	GB48109	409162	LOC409162	Group7.24:717897-729329	Control	Infected	OK	5.70332	25.3776	2.15369	6.17321	5e-05	0.00270046	yes
XLOC_011568	XLOC_011568	GB49706	551570	LOC551570	Group7.5:282592-285233	Control	Infected	OK	26.7421	45.2223	0.75792	2.78253	5e-05	0.00270046	yes
XLOC_011604	XLOC_011604	GB44260,GB44261,GB44262	NA	NA	Group7.6:175864-221595	Control	Infected	OK	34.5053	57.0151	0.724528	2.0323	5e-05	0.00270046	yes
XLOC_011666	XLOC_011666	GB42541	413383	LOC413383	Group7.9:31826-57884	Control	Infected	OK	3.4311	1.97033	-0.800233	-1.9313	0.00135	0.041445	yes
XLOC_011673	XLOC_011673	GB42549	551405	LOC551405	Group7.9:197211-201697	Control	Infected	OK	1.942	4.15579	1.09758	2.00507	0.0012	0.0380413	yes
XLOC_011747	XLOC_011747	GB52836	NA	NA	Group8.11:9737-86403	Control	Infected	OK	363.444	624.733	0.781506	2.6812	5e-05	0.00270046	yes
XLOC_011811	XLOC_011811	GB48853	NA	NA	Group8.14:43422-53592	Control	Infected	OK	13.0158	25.4346	0.966523	3.67487	5e-05	0.00270046	yes
XLOC_011820	XLOC_011820	GB48862	NA	NA	Group8.14:209728-212357	Control	Infected	OK	95.7405	32.9357	-1.53948	-3.12145	5e-05	0.00270046	yes
XLOC_011847	XLOC_011847	GB41981	412192	LOC412192	Group8.17:33913-35806	Control	Infected	OK	231.619	86.6023	-1.41928	-5.31498	5e-05	0.00270046	yes
XLOC_011895	XLOC_011895	GB51724	726315	LOC726315	Group8.21:181283-186373	Control	Infected	OK	17.1693	43.059	1.32648	3.21508	5e-05	0.00270046	yes
XLOC_011904	XLOC_011904	GB51732	100578928	LOC100578928	Group8.21:380007-385436	Control	Infected	OK	17.318	38.1162	1.13813	2.31341	5e-05	0.00270046	yes
XLOC_011905	XLOC_011905	GB51733	726571	LOC726571	Group8.21:390216-393271	Control	Infected	OK	195.193	450.049	1.20518	4.51559	5e-05	0.00270046	yes
XLOC_011912	XLOC_011912	GB51741	727472	PGRP-S3	Group8.21:600563-602339	Control	Infected	OK	43.2841	26.3065	-0.718421	-2.28748	0.0001	0.00490168	yes
XLOC_011919	XLOC_011919	GB51751	409814	LOC409814	Group8.21:738110-745927	Control	Infected	OK	17.1325	37.0794	1.11389	4.01419	5e-05	0.00270046	yes
XLOC_011937	XLOC_011937	GB51705	724870	LOC724870	Group8.21:48682-51970	Control	Infected	OK	80.6989	112.981	0.485462	1.89919	0.00075	0.0258097	yes
XLOC_011938	XLOC_011938	GB51704	NA	NA	Group8.21:52126-62067	Control	Infected	OK	93.1304	130.937	0.491548	1.80559	0.00135	0.041445	yes
XLOC_011968	XLOC_011968	GB51671	411290	LOC411290	Group8.21:472540-489307	Control	Infected	OK	22.7681	15.8297	-0.524382	-1.85185	0.00135	0.041445	yes
XLOC_011971	XLOC_011971	GB51666	412694	Tspan11	Group8.21:571177-577982	Control	Infected	OK	48.4415	85.925	0.826835	3.089	5e-05	0.00270046	yes
XLOC_011986	XLOC_011986	GB51650	551863	LOC551863	Group8.21:858068-865597	Control	Infected	OK	19.2103	31.12	0.695967	2.42449	5e-05	0.00270046	yes
XLOC_012001	XLOC_012001	GB52598	550683	SPH42	Group8.3:138256-143588	Control	Infected	OK	464.464	321.255	-0.531849	-1.93994	0.001	0.033142	yes
XLOC_012110	XLOC_012110	GB41127	726871	LOC726871	Group8.5:311951-352248	Control	Infected	OK	66.5102	123.954	0.898156	2.28833	0.0003	0.0121521	yes
XLOC_012116	XLOC_012116	GB41116,GB41117,GB41118	NA	NA	Group8.5:395164-405073	Control	Infected	OK	121.553	45.395	-1.42098	-5.61327	5e-05	0.00270046	yes
XLOC_012165	XLOC_012165	GB40485,GB40486	NA	NA	Group8.6:459033-473647	Control	Infected	OK	0.748228	158.239	7.72441	3.12547	5e-05	0.00270046	yes
XLOC_012201	XLOC_012201	GB40531	100578051	LOC100578051	Group8.6:1151686-1194588	Control	Infected	OK	16.514	10.2303	-0.690842	-2.486	5e-05	0.00270046	yes
XLOC_012288	XLOC_012288	GB40392	552279	LOC552279	Group8.6:581090-584674	Control	Infected	OK	4.79749	9.48328	0.983107	2.37177	0.00015	0.00694405	yes
XLOC_012340	XLOC_012340	GB40335,GB40336	NA	NA	Group8.6:1840801-1871729	Control	Infected	OK	97.8566	141.482	0.531872	1.82897	0.00135	0.041445	yes
XLOC_012364	XLOC_012364	GB54537	408960	sli	Group8.7:836730-868508	Control	Infected	OK	5.30152	7.70544	0.539472	1.9416	0.00065	0.0231893	yes
XLOC_012400	XLOC_012400	GB54507	408961	Rfabg	Group8.7:962542-999019	Control	Infected	OK	309.791	191.927	-0.690739	-1.89471	0.00135	0.041445	yes
XLOC_012435	XLOC_012435	GB43890	411392	LOC411392	Group8.8:583953-585803	Control	Infected	OK	19.1071	30.6255	0.680625	2.37958	5e-05	0.00270046	yes
XLOC_012458	XLOC_012458	GB43921	413103	LOC413103	Group8.8:920018-924333	Control	Infected	OK	37.8888	56.4616	0.575497	2.10677	0.0003	0.0121521	yes
XLOC_012492	XLOC_012492	GB43825	409341	cathD	Group8.8:717403-722522	Control	Infected	OK	469.918	1190.76	1.34141	4.04803	5e-05	0.00270046	yes
XLOC_012529	XLOC_012529	GB41854	NA	NA	Group8.9:184854-185744	Control	Infected	OK	76.6849	3.88194	-4.30409	-4.69891	5e-05	0.00270046	yes
XLOC_012564	XLOC_012564	GB41904	409553	LOC409553	Group8.9:1395854-1399478	Control	Infected	OK	2.99198	5.97446	0.997706	2.73378	5e-05	0.00270046	yes
XLOC_012626	XLOC_012626	GB41776	100577210	LOC100577210	Group8.9:1053006-1053782	Control	Infected	OK	153.972	100.081	-0.621503	-1.94043	0.00075	0.0258097	yes
XLOC_012629	XLOC_012629	GB41773	408970	LOC408970	Group8.9:1116541-1127330	Control	Infected	OK	65.6177	43.2821	-0.600315	-2.29362	0.0001	0.00490168	yes
XLOC_012640	XLOC_012640	GB41760	411353	LOC411353	Group8.9:1393235-1395514	Control	Infected	OK	149.538	569.912	1.93023	7.09461	5e-05	0.00270046	yes
XLOC_012669	XLOC_012669	GB45551	412647	LOC412647	Group9.1:224640-231872	Control	Infected	OK	6.28292	10.4142	0.729042	1.99246	0.00075	0.0258097	yes
XLOC_012734	XLOC_012734	GB42798	552773	LOC552773	Group9.10:1093075-1097366	Control	Infected	OK	56.468	39.0516	-0.532052	-1.89639	0.00085	0.0288259	yes
XLOC_012752	XLOC_012752	GB42817	409310	LOC409310	Group9.10:1716791-1721242	Control	Infected	OK	27.3367	41.5887	0.605355	2.3433	0.0001	0.00490168	yes
XLOC_012763	XLOC_012763	GB42827,GB42828	NA	NA	Group9.10:1915487-1927518	Control	Infected	OK	73.5384	38.0054	-0.952293	-3.2344	5e-05	0.00270046	yes
XLOC_012825	XLOC_012825	GB42900	NA	NA	Group9.10:4310064-4310694	Control	Infected	OK	164.571	99.6325	-0.724022	-1.97479	0.0015	0.0441894	yes
XLOC_012847	XLOC_012847	GB42741	NA	NA	Group9.10:56637-58593	Control	Infected	OK	233.353	554.48	1.24862	4.53106	5e-05	0.00270046	yes
XLOC_012946	XLOC_012946	GB42624	726629	LOC726629	Group9.10:2719149-2721030	Control	Infected	OK	3.31132	0.630704	-2.39237	-2.91109	0.0002	0.00890534	yes
XLOC_012949	XLOC_012949	GB42621	726750	LOC726750	Group9.10:2730706-2738129	Control	Infected	OK	144.741	82.3818	-0.813076	-2.93448	5e-05	0.00270046	yes
XLOC_012950	XLOC_012950	GB42619,GB42620	NA	NA	Group9.10:2742929-2774274	Control	Infected	OK	0.731239	2.47007	1.75614	4.1994	5e-05	0.00270046	yes
XLOC_012952	XLOC_012952	GB42616,GB42617	NA	NA	Group9.10:2780563-2787329	Control	Infected	OK	125.769	218.366	0.795976	2.79508	5e-05	0.00270046	yes
XLOC_012973	XLOC_012973	GB42594	100578664	LOC100578664	Group9.10:3790362-3799051	Control	Infected	OK	7.00824	12.3578	0.818297	2.35439	0.0001	0.00490168	yes
XLOC_013037	XLOC_013037	GB53404	411296	LOC411296	Group9.12:610664-617454	Control	Infected	OK	4.04676	6.27208	0.632176	2.22676	5e-05	0.00270046	yes
XLOC_013040	XLOC_013040	GB53407	100578345	LOC100578345	Group9.12:831487-836230	Control	Infected	OK	5.32804	1.70831	-1.64104	-3.20082	5e-05	0.00270046	yes
XLOC_013057	XLOC_013057	GB53427	411303	nAChRa9	Group9.12:1299776-1302414	Control	Infected	OK	28.9449	19.1164	-0.598497	-2.03037	0.0008	0.0273689	yes
XLOC_013126	XLOC_013126	GB53371	677671	Obp3	Group9.12:369001-371205	Control	Infected	OK	470.462	296.908	-0.664061	-2.54402	0.00015	0.00694405	yes
XLOC_013140	XLOC_013140	GB53354	726934	SPH50	Group9.12:719672-721869	Control	Infected	OK	24.9326	59.452	1.25369	4.65393	5e-05	0.00270046	yes
XLOC_013163	XLOC_013163	GB53331	552546	LOC552546	Group9.12:982999-994520	Control	Infected	OK	2.04307	0.892118	-1.19543	-2.47355	0.0001	0.00490168	yes
XLOC_013185	XLOC_013185	GB53306	408992	LOC408992	Group9.12:1336562-1343228	Control	Infected	OK	3.94298	14.8878	1.91677	6.27165	5e-05	0.00270046	yes
XLOC_013336	XLOC_013336	GB44841	409023	LOC409023	Group9.8:461781-464051	Control	Infected	OK	14.2719	22.47	0.654823	2.22519	0.0001	0.00490168	yes
XLOC_013396	XLOC_013396	GB41110	727546	LOC727546	GroupUn1029:2642-3496	Control	Infected	OK	5.7792	1.59877	-1.85391	-2.79161	0.001	0.033142	yes
XLOC_013433	XLOC_013433	GB49849	NA	NA	GroupUn109:49864-50557	Control	Infected	OK	18.961	11.3262	-0.743365	-1.90166	0.0014	0.0420938	yes
XLOC_013434	XLOC_013434	GB49848	100577143	LOC100577143	GroupUn109:15957-16880	Control	Infected	OK	685.718	1780.02	1.37621	5.13359	5e-05	0.00270046	yes
XLOC_013448	XLOC_013448	GB47903	727392	CPR24	GroupUn11:32517-35049	Control	Infected	OK	28.1994	13.3573	-1.07804	-2.57636	5e-05	0.00270046	yes
XLOC_013457	XLOC_013457	GB40320	411359	LOC411359	GroupUn110:7117-11718	Control	Infected	OK	94.3991	66.0566	-0.51507	-1.98519	0.0006	0.0216037	yes
XLOC_013556	XLOC_013556	GB52667	552202	LOC552202	GroupUn125:10800-27647	Control	Infected	OK	13.5521	28.7916	1.08714	3.85443	5e-05	0.00270046	yes
XLOC_013678	XLOC_013678	GB48820	100578030	LOC100578030	GroupUn14:116069-131904	Control	Infected	OK	128.352	83.8844	-0.613627	-2.38091	5e-05	0.00270046	yes
XLOC_013725	XLOC_013725	GB50629	411781	LOC411781	GroupUn148:39518-45882	Control	Infected	OK	17.2602	38.317	1.15054	3.98233	5e-05	0.00270046	yes
XLOC_013726	XLOC_013726	GB50630	412316	LOC412316	GroupUn148:70708-74531	Control	Infected	OK	11.4088	25.1678	1.14143	3.8468	5e-05	0.00270046	yes
XLOC_013766	XLOC_013766	GB42924	412448	LOC412448	GroupUn156:9030-11841	Control	Infected	OK	7.11596	13.5759	0.931913	2.55549	0.00015	0.00694405	yes
XLOC_013845	XLOC_013845	GB49930	725069	LOC725069	GroupUn170:35746-59753	Control	Infected	OK	15.0611	27.2425	0.855035	3.13474	5e-05	0.00270046	yes
XLOC_013855	XLOC_013855	GB48321,GB48322	NA	NA	GroupUn171:28850-42666	Control	Infected	OK	26.8257	55.1113	1.03873	2.26983	0.0001	0.00490168	yes
XLOC_013902	XLOC_013902	GB43690	727344	LOC727344	GroupUn18:5079-6834	Control	Infected	OK	92.4733	191.767	1.05225	3.44187	5e-05	0.00270046	yes
XLOC_013903	XLOC_013903	GB43689	727522	LOC727522	GroupUn18:10548-11560	Control	Infected	OK	10.6046	22.488	1.08446	2.81372	5e-05	0.00270046	yes
XLOC_013940	XLOC_013940	GB46294	552388	LOC552388	GroupUn1865:23-2027	Control	Infected	OK	10.5548	18.1816	0.784586	2.04778	0.0014	0.0420938	yes
XLOC_014151	XLOC_014151	GB51467	100578021	LOC100578021	GroupUn2288:276-1299	Control	Infected	OK	24.0233	10.6412	-1.17478	-2.61616	0.0002	0.00890534	yes
XLOC_014158	XLOC_014158	GB45746	551197	CYP6AS15	GroupUn23:73321-77743	Control	Infected	OK	15.6802	23.328	0.573116	2.06619	0.00015	0.00694405	yes
XLOC_014218	XLOC_014218	GB48728	NA	NA	GroupUn241:13-6089	Control	Infected	OK	3.64794	7.06066	0.952721	2.09425	0.00035	0.0135651	yes
XLOC_014480	XLOC_014480	GB45565	552301	SP35	GroupUn3:328850-389636	Control	Infected	OK	59.3392	112.186	0.91884	3.33497	5e-05	0.00270046	yes
XLOC_014661	XLOC_014661	GB48738	100578535	LOC100578535	GroupUn3461:2956-5215	Control	Infected	OK	5.70234	19.9601	1.80749	4.08604	5e-05	0.00270046	yes
XLOC_014662	XLOC_014662	GB54076	408362	LOC408362	GroupUn3462:148-3157	Control	Infected	OK	8.83491	4.93977	-0.838772	-2.02223	0.0006	0.0216037	yes
XLOC_014698	XLOC_014698	GB49509	100578838	LOC100578838	GroupUn3525:14431-15210	Control	Infected	OK	185.606	330.19	0.831054	2.33757	5e-05	0.00270046	yes
XLOC_014703	XLOC_014703	GB42571	552638	LOC552638	GroupUn3539:15-751	Control	Infected	OK	60.8548	32.9009	-0.887245	-2.81586	5e-05	0.00270046	yes
XLOC_014767	XLOC_014767	GB45796	727045	LOC727045	GroupUn3757:4-1903	Control	Infected	OK	3.62661	0.72631	-2.31997	-3.24588	0.00015	0.00694405	yes
XLOC_014862	XLOC_014862	GB48510	406095	SP34	GroupUn40:24170-27979	Control	Infected	OK	35.0579	21.6205	-0.697336	-2.03243	0.0006	0.0216037	yes
XLOC_014865	XLOC_014865	GB51436	727243	LOC727243	GroupUn4007:213-1555	Control	Infected	OK	9.66224	46.2929	2.26036	6.44676	5e-05	0.00270046	yes
XLOC_014890	XLOC_014890	GB51441	100578586	LOC100578586	GroupUn41:34398-54397	Control	Infected	OK	127.731	84.2076	-0.601082	-2.29664	5e-05	0.00270046	yes
XLOC_015000	XLOC_015000	GB48492	449496	JHBP-1	GroupUn4341:182-3153	Control	Infected	OK	28.8408	49.0068	0.764871	2.48158	5e-05	0.00270046	yes
XLOC_015121	XLOC_015121	GB49295	551232	LOC551232	GroupUn4673:3358-13350	Control	Infected	OK	1.21267	0.489301	-1.30939	-2.10553	0.0003	0.0121521	yes
XLOC_015271	XLOC_015271	GB43039	727159	LOC727159	GroupUn5053:1420-11835	Control	Infected	OK	2.61085	1.14957	-1.18342	-1.99714	0.0014	0.0420938	yes
XLOC_015285	XLOC_015285	GB46558	NA	NA	GroupUn5092:1814-2111	Control	Infected	OK	15.8839	39.313	1.30744	2.26244	0.0007	0.024597	yes
XLOC_015427	XLOC_015427	GB55123	727485	LOC727485	GroupUn60:6634-103569	Control	Infected	OK	25.781	16.2022	-0.670123	-1.8762	0.0014	0.0420938	yes
XLOC_015520	XLOC_015520	GB48905	552304	GstS1	GroupUn76:69773-73232	Control	Infected	OK	150.776	318.913	1.08075	4.20492	5e-05	0.00270046	yes
XLOC_015551	XLOC_015551	GB48289	726292	LOC726292	GroupUn83:11009-39251	Control	Infected	OK	154.563	375.908	1.28219	4.91256	5e-05	0.00270046	yes
XLOC_015560	XLOC_015560	GB46103	100577161	LOC100577161	GroupUn85:26138-31448	Control	Infected	OK	4.74528	27.7755	2.54925	6.40079	5e-05	0.00270046	yes

## Sheet: genes_10_m
test_id	gene_id	gene	gene_entry	gene_symbol		locus	sample_1	sample_2	status	value_1	value_2	log2.fold_change.	test_stat	p_value	q_value	significant
XLOC_000101	XLOC_000101	GB40836	100576126	LOC100576126		Group1.10:1025091-1032236	Control	Infected	OK	5.00452	1.17332	-2.09263	-3.28594	5e-05	0.00534227	yes
XLOC_000129	XLOC_000129	GB40787	NA	NA		Group1.10:77780-78693	Control	Infected	OK	42.1106	3.33419	-3.65877	-2.91255	5e-05	0.00534227	yes
XLOC_000214	XLOC_000214	GB51840	409751	LOC409751		Group1.14:11336-14046	Control	Infected	OK	16.8111	9.5827	-0.810909	-2.19582	0.0001	0.00971322	yes
XLOC_000250	XLOC_000250	GB51823	NA	NA		Group1.14:228391-233431	Control	Infected	OK	4.53661	2.49797	-0.860861	-2.13688	0.00065	0.0444154	yes
XLOC_000262	XLOC_000262	GB51807	550645	PhKgamma		Group1.14:383451-389345	Control	Infected	OK	141.068	263.537	0.901622	2.62313	5e-05	0.00534227	yes
XLOC_000439	XLOC_000439	GB47713,GB47714	NA	NA		Group1.2:144104-145924	Control	Infected	OK	1.52638	8.18931	2.42362	1.61546	0.0003	0.0230451	yes
XLOC_000674	XLOC_000674	GB44729	NA	NA		Group1.22:447393-452120	Control	Infected	OK	76.9343	6.94132	-3.47035	-5.42195	5e-05	0.00534227	yes
XLOC_000737	XLOC_000737	GB46516	100576446	LOC100576446		Group1.23:793079-809263	Control	Infected	OK	4.46624	10.5097	1.23459	2.62093	5e-05	0.00534227	yes
XLOC_000827	XLOC_000827	GB53888	100578347	LOC100578347		Group1.26:80699-82619	Control	Infected	OK	164.562	63.1386	-1.38204	-4.45005	5e-05	0.00534227	yes
XLOC_000829	XLOC_000829	-	NA	NA		Group1.26:90235-90960	Control	Infected	OK	66.4905	17.4395	-1.93079	-5.04846	5e-05	0.00534227	yes
XLOC_000863	XLOC_000863	GB55263	100576414	LOC100576414		Group1.27:369438-372350	Control	Infected	OK	118.752	183.055	0.62432	2.08572	0.00035	0.026201	yes
XLOC_000926	XLOC_000926	GB47499	410021	LOC410021		Group1.29:1101878-1170526	Control	Infected	OK	8.36134	4.71747	-0.825722	-2.32826	5e-05	0.00534227	yes
XLOC_000972	XLOC_000972	GB47409,GB47410	NA	NA		Group1.29:617989-621762	Control	Infected	OK	82.8107	12.7088	-2.70399	-8.97472	5e-05	0.00534227	yes
XLOC_001169	XLOC_001169	GB42218	100576797	LOC100576797		Group1.34:16083-23897	Control	Infected	OK	23.391	14.2193	-0.718104	-2.03212	0.0006	0.0414812	yes
XLOC_001194	XLOC_001194	GB42217	727333	LOC727333		Group1.34:31408-36043	Control	Infected	OK	50.563	181.817	1.84633	5.82015	5e-05	0.00534227	yes
XLOC_001245	XLOC_001245	GB45499	410683	LOC410683		Group1.35:451371-455104	Control	Infected	OK	25.854	39.2852	0.603595	2.00674	0.0004	0.0284921	yes
XLOC_001340	XLOC_001340	GB51580	551837	bgm		Group1.37:375006-382688	Control	Infected	OK	49.833	85.5696	0.779997	2.64421	5e-05	0.00534227	yes
XLOC_001402	XLOC_001402	GB48020	552041	LOC552041		Group1.4:227576-291902	Control	Infected	OK	665.934	2166.73	1.70207	2.37356	0.00015	0.0134576	yes
XLOC_001676	XLOC_001676	GB42310	724284	LOC724284		Group1.43:164691-167125	Control	Infected	OK	177.314	85.3878	-1.0542	-3.00831	5e-05	0.00534227	yes
XLOC_002364	XLOC_002364	GB51107	100578731	LOC100578731		Group10.26:1701018-1703709	Control	Infected	OK	187.218	117.73	-0.669237	-2.2422	0.0001	0.00971322	yes
XLOC_002531	XLOC_002531	GB50891	409650	LOC409650		Group10.26:2539362-2550250	Control	Infected	OK	66.4619	103.713	0.641996	2.1204	0.0002	0.0170333	yes
XLOC_002870	XLOC_002870	GB43518	NA	NA		Group11.14:6958-8727	Control	Infected	OK	4.28465	11.1892	1.38486	2.71631	5e-05	0.00534227	yes
XLOC_002883	XLOC_002883	GB43509	NA	NA		Group11.14:84132-88105	Control	Infected	OK	16.9354	6.37138	-1.41037	-3.58788	5e-05	0.00534227	yes
XLOC_002971	XLOC_002971	GB47239,GB47240	NA	NA		Group11.16:732219-743390	Control	Infected	OK	113.296	16.1606	-2.80954	-6.67722	5e-05	0.00534227	yes
XLOC_003060	XLOC_003060	GB45151	408365	serp		Group11.18:2344444-2349909	Control	Infected	OK	74.6912	36.8884	-1.01777	-3.12956	5e-05	0.00534227	yes
XLOC_003061	XLOC_003061	GB45152	551323	verm		Group11.18:2368740-2381666	Control	Infected	OK	61.7043	36.9434	-0.740054	-2.35926	5e-05	0.00534227	yes
XLOC_003369	XLOC_003369	GB44894	411863	LOC411863		Group11.18:4337579-4340883	Control	Infected	OK	22.0998	39.3399	0.831959	2.27582	5e-05	0.00534227	yes
XLOC_003388	XLOC_003388	GB44872,GB44873	NA	NA		Group11.18:4605494-4678052	Control	Infected	OK	37.9004	14.5379	-1.38239	-3.53482	5e-05	0.00534227	yes
XLOC_003522	XLOC_003522	GB43129	408320	LOC408320		Group11.20:391098-419292	Control	Infected	OK	474.389	282.076	-0.749987	-2.10015	0.00035	0.026201	yes
XLOC_003582	XLOC_003582	GB43972	NA	NA		Group11.3:277446-279060	Control	Infected	OK	1.98316	15.4163	2.95858	1.60819	5e-05	0.00534227	yes
XLOC_003665	XLOC_003665	GB55203	413894	Y-e3		Group11.6:810394-816485	Control	Infected	OK	1.56954	3.85552	1.29659	2.31903	0.00025	0.0199881	yes
XLOC_003674	XLOC_003674	GB55215	409873	Mrjp9		Group11.6:880668-884668	Control	Infected	OK	55.7319	87.5793	0.652085	2.27112	0.00015	0.0134576	yes
XLOC_003841	XLOC_003841	GB40688,GB40689	NA	NA		Group12.13:1457404-1484017	Control	Infected	OK	42.3555	3.94965	-3.42275	-6.40957	5e-05	0.00534227	yes
XLOC_004150	XLOC_004150	GB52004	100576484	LOC100576484		Group12.17:937864-968086	Control	Infected	OK	120.476	73.8449	-0.706173	-2.35096	5e-05	0.00534227	yes
XLOC_004171	XLOC_004171	GB51979	552190	LOC552190		Group12.17:2334738-2340018	Control	Infected	OK	19.2142	12.001	-0.679016	-1.88836	0.0007	0.0472822	yes
XLOC_004211	XLOC_004211	GB55729	727110	Y-x2		Group12.3:447032-449166	Control	Infected	OK	137.73	85.5046	-0.687764	-2.26629	5e-05	0.00534227	yes
XLOC_004229	XLOC_004229	GB40227	412797	LOC412797		Group12.5:70673-74580	Control	Infected	OK	15.2294	6.70439	-1.18368	-2.89023	5e-05	0.00534227	yes
XLOC_004245	XLOC_004245	GB40217	413064	LOC413064		Group12.5:165030-170380	Control	Infected	OK	4.75208	2.6259	-0.855747	-2.04492	0.0004	0.0284921	yes
XLOC_004366	XLOC_004366	GB47804	725158	PGRP-S1		Group13.10:1081130-1083172	Control	Infected	OK	99.6146	38.0282	-1.38929	-4.24416	5e-05	0.00534227	yes
XLOC_004467	XLOC_004467	GB49854	406114	LOC406114		Group13.12:1662002-1669447	Control	Infected	OK	146.791	55.9196	-1.39234	-3.73758	5e-05	0.00534227	yes
XLOC_004480	XLOC_004480	GB40284	725159	CYP6AS10		Group13.14:27530-31722	Control	Infected	OK	79.306	48.6314	-0.705541	-2.40402	5e-05	0.00534227	yes
XLOC_004847	XLOC_004847	GB53860	724644	LOC724644		Group13.9:260378-267477	Control	Infected	OK	23.9746	49.4146	1.04343	3.37876	5e-05	0.00534227	yes
XLOC_004888	XLOC_004888	GB49021	724464	LOC724464		Group14.1:254027-260459	Control	Infected	OK	41.4061	19.1171	-1.11498	-3.2589	5e-05	0.00534227	yes
XLOC_004922	XLOC_004922	GB43739	551327	LOC551327		Group14.10:483394-488039	Control	Infected	OK	312.008	138.601	-1.17065	-3.84512	5e-05	0.00534227	yes
XLOC_005032	XLOC_005032	GB54144	410515	LOC410515		Group14.13:246924-259340	Control	Infected	OK	4.83403	1.81042	-1.4169	-3.61761	5e-05	0.00534227	yes
XLOC_005287	XLOC_005287	GB41742	726839	LOC726839		Group14.15:1490929-1497127	Control	Infected	OK	7.30879	13.6142	0.897406	2.55401	5e-05	0.00534227	yes
XLOC_005327	XLOC_005327	GB41625	552724	LOC552724		Group14.15:920946-937787	Control	Infected	OK	23.2996	13.7948	-0.756174	-2.49905	5e-05	0.00534227	yes
XLOC_005600	XLOC_005600	GB54663,GB54664	NA	NA		Group15.10:72550-102118	Control	Infected	OK	48.6403	77.8456	0.678462	1.90641	0.00055	0.0382494	yes
XLOC_005776	XLOC_005776	GB50610	100576418	LOC100576418		Group15.14:1353607-1400575	Control	Infected	OK	292.411	138.08	-1.08249	-2.44333	0.0001	0.00971322	yes
XLOC_005791	XLOC_005791	GB50581	NA	NA		Group15.14:682845-694681	Control	Infected	OK	5.35967	2.79065	-0.941546	-2.09191	0.0004	0.0284921	yes
XLOC_005793	XLOC_005793	GB50526,GB50527	NA	NA		Group15.14:735227-803053	Control	Infected	OK	45.2565	27.2543	-0.731639	-2.42108	5e-05	0.00534227	yes
XLOC_005834	XLOC_005834	GB47943	100576982	LOC100576982		Group15.16:350767-353098	Control	Infected	OK	4.41712	1.76871	-1.32041	-2.25666	0.0004	0.0284921	yes
XLOC_005835	XLOC_005835	GB47933	408534	SP44		Group15.16:77605-80174	Control	Infected	OK	182.124	116.041	-0.650288	-2.23663	0.00015	0.0134576	yes
XLOC_005852	XLOC_005852	GB50121	725380	Amci		Group15.19:107581-109788	Control	Infected	OK	543.435	258.616	-1.0713	-3.17758	5e-05	0.00534227	yes
XLOC_005892	XLOC_005892	GB50170,GB50171	NA	NA		Group15.19:1293244-1309668	Control	Infected	OK	5.10876	2.07861	-1.29735	-2.13397	0.00025	0.0199881	yes
XLOC_005992	XLOC_005992	GB50116	725202	LOC725202		Group15.19:104131-105761	Control	Infected	OK	858.899	470.508	-0.86827	-2.81822	5e-05	0.00534227	yes
XLOC_006013	XLOC_006013	GB50091	726302	LOC726302		Group15.19:673923-701101	Control	Infected	OK	9.17886	14.9937	0.707967	2.28588	5e-05	0.00534227	yes
XLOC_006120	XLOC_006120	GB49963	NA	NA		Group15.19:3225107-3231914	Control	Infected	OK	60.87	110.223	0.856626	2.58602	5e-05	0.00534227	yes
XLOC_006142	XLOC_006142	GB49940	NA	NA		Group15.19:3826803-3828039	Control	Infected	OK	116.942	62.6775	-0.899776	-2.83902	5e-05	0.00534227	yes
XLOC_006145	XLOC_006145	GB49937	413697	LOC413697		Group15.19:3896505-3903719	Control	Infected	OK	73.0852	45.5634	-0.681704	-2.30822	0.0002	0.0170333	yes
XLOC_006228	XLOC_006228	GB46226	552478	Obp17		Group15.5:462310-464606	Control	Infected	OK	188.355	113.626	-0.729165	-2.41101	5e-05	0.00534227	yes
XLOC_006246	XLOC_006246	GB46180,GB46181	NA	NA		Group15.5:373884-382225	Control	Infected	OK	47.7562	9.88127	-2.27292	-3.31193	5e-05	0.00534227	yes
XLOC_006268	XLOC_006268	GB51799	412203	bw		Group15.8:105005-111425	Control	Infected	OK	3.40282	0.267351	-3.66992	-4.33434	5e-05	0.00534227	yes
XLOC_006269	XLOC_006269	GB51800	409090	LOC409090		Group15.8:129247-135940	Control	Infected	OK	81.6195	48.1988	-0.759916	-2.63591	5e-05	0.00534227	yes
XLOC_006535	XLOC_006535	GB51270	NA	NA		Group16.4:1591785-1594913	Control	Infected	OK	0	1.22817	Inf	NA	0.0001	0.00971322	yes
XLOC_006662	XLOC_006662	GB47563,GB47564	NA	NA		Group16.5:511056-668823	Control	Infected	OK	499.865	170.124	-1.55495	-2.62287	5e-05	0.00534227	yes
XLOC_006720	XLOC_006720	GB45973	410638	Ddc		Group16.8:471097-479167	Control	Infected	OK	30.0959	48.015	0.673918	2.32441	5e-05	0.00534227	yes
XLOC_006731	XLOC_006731	GB45986	413408	SCR-B2		Group16.8:942811-969589	Control	Infected	OK	11.9549	18.8347	0.655789	2.03301	0.0003	0.0230451	yes
XLOC_006950	XLOC_006950	GB52454	413186	LOC413186		Group2.17:467902-471186	Control	Infected	OK	58.2012	92.686	0.671302	2.30885	5e-05	0.00534227	yes
XLOC_007008	XLOC_007008	GB52428,GB52429	NA	NA		Group2.17:671560-687946	Control	Infected	OK	281.275	525.096	0.900599	2.01184	0.0004	0.0284921	yes
XLOC_007158	XLOC_007158	GB49750	724187	LOC724187		Group2.18:1213870-1216147	Control	Infected	OK	3.95601	1.48806	-1.41061	-2.2918	0.0002	0.0170333	yes
XLOC_007178	XLOC_007178	GB55515	408650	LOC408650		Group2.19:111425-113740	Control	Infected	OK	84.2517	146.659	0.799689	2.62624	5e-05	0.00534227	yes
XLOC_007268	XLOC_007268	GB55613	100576118	LOC100576118		Group2.19:2061120-2067789	Control	Infected	OK	4.34453	9.46836	1.12391	2.37207	0.00015	0.0134576	yes
XLOC_007976	XLOC_007976	GB50636	724382	Cpap3-a		Group3.19:4658-7800	Control	Infected	OK	12.3949	4.98339	-1.31455	-2.78709	5e-05	0.00534227	yes
XLOC_007989	XLOC_007989	GB51901	410976	LOC410976		Group3.3:6011-27195	Control	Infected	OK	1.63544	0.513813	-1.67037	-2.53303	0.0001	0.00971322	yes
XLOC_008129	XLOC_008129	GB46926	413948	Tektin-C		Group3.5:205422-209550	Control	Infected	OK	13.0491	7.00581	-0.897325	-2.2457	0.0002	0.0170333	yes
XLOC_008245	XLOC_008245	GB51530	NA	NA		Group3.7:573845-574580	Control	Infected	OK	0	18.4732	Inf	NA	5e-05	0.00534227	yes
XLOC_008350	XLOC_008350	GB55766	551714	LOC551714		Group3.8:1135557-1138741	Control	Infected	OK	43.8955	27.1121	-0.695135	-2.39057	5e-05	0.00534227	yes
XLOC_008438	XLOC_008438	GB53756	410928	Est-6		Group3.9:2291579-2294138	Control	Infected	OK	4.43434	0.858745	-2.36842	-3.66795	5e-05	0.00534227	yes
XLOC_008586	XLOC_008586	GB44112	406130	Melt		Group4.13:74134-75567	Control	Infected	OK	15009.4	8629.04	-0.798596	-2.07269	0.0004	0.0284921	yes
XLOC_008647	XLOC_008647	GB44185	411012	cact2		Group4.13:1288207-1294969	Control	Infected	OK	15.1174	23.4468	0.633182	2.10159	0.0002	0.0170333	yes
XLOC_008871	XLOC_008871	GB54889	NA	NA		Group4.4:153-483	Control	Infected	OK	0	8.71965	Inf	NA	5e-05	0.00534227	yes
XLOC_008927	XLOC_008927	GB53114	100037419	Apd-3		Group4.5:140847-142899	Control	Infected	OK	5649.27	1816.44	-1.63695	-3.2966	5e-05	0.00534227	yes
XLOC_009039	XLOC_009039	GB49544	406088	Vg		Group4.6:415444-421657	Control	Infected	OK	37.4386	16.8081	-1.15537	-3.37227	5e-05	0.00534227	yes
XLOC_009100	XLOC_009100	GB55915	NA	NA		Group4.7:137056-139021	Control	Infected	OK	80.6107	6.95179	-3.53551	-6.37042	5e-05	0.00534227	yes
XLOC_009139	XLOC_009139	GB50453	413115	CPR19		Group4.9:210656-213961	Control	Infected	OK	154.85	57.1612	-1.43776	-3.95228	5e-05	0.00534227	yes
XLOC_009155	XLOC_009155	GB50473	724429	LOC724429		Group4.9:907918-916990	Control	Infected	OK	3.71284	8.09778	1.125	2.8268	5e-05	0.00534227	yes
XLOC_009175	XLOC_009175	GB50441	413113	LOC413113		Group4.9:28543-49243	Control	Infected	OK	11.4556	5.55234	-1.04488	-2.40201	5e-05	0.00534227	yes
XLOC_009177	XLOC_009177	GB50439	725547	LOC725547		Group4.9:49387-145005	Control	Infected	OK	41.1675	12.9732	-1.66598	-3.09525	5e-05	0.00534227	yes
XLOC_009191	XLOC_009191	GB50423	408807	IRP30		Group4.9:671591-673157	Control	Infected	OK	81.4426	140.221	0.783844	2.68493	5e-05	0.00534227	yes
XLOC_009347	XLOC_009347	GB48662	NA	NA		Group5.12:813369-816538	Control	Infected	OK	134.472	67.1202	-1.00249	-3.23355	5e-05	0.00534227	yes
XLOC_009547	XLOC_009547	GB44549	406081	LOC406081		Group5.14:300957-307101	Control	Infected	OK	566.511	1016.33	0.84319	2.06541	0.00025	0.0199881	yes
XLOC_009548	XLOC_009548	GB44548	551044	Gld2		Group5.14:307722-316599	Control	Infected	OK	23.4844	45.9201	0.967422	3.18967	5e-05	0.00534227	yes
XLOC_009727	XLOC_009727	GB41338	411830	Acph-1		Group5.18:157754-165816	Control	Infected	OK	12.6598	20.3779	0.686758	2.10589	0.0003	0.0230451	yes
XLOC_009728	XLOC_009728	GB41339	726737	LOC726737		Group5.18:167587-171284	Control	Infected	OK	9.72889	18.2926	0.910911	2.3322	5e-05	0.00534227	yes
XLOC_009812	XLOC_009812	GB52308	724560	LOC724560		Group5.2:742763-747730	Control	Infected	OK	44.6381	91.9879	1.04317	3.11622	5e-05	0.00534227	yes
XLOC_009830	XLOC_009830	GB52325	724561	LOC724561		Group5.2:1590829-1596395	Control	Infected	OK	12.1301	2.04873	-2.56579	-5.38561	5e-05	0.00534227	yes
XLOC_010030	XLOC_010030	GB51383	550965	CYP6AR1		Group5.7:410824-444655	Control	Infected	OK	1.49915	6.47664	2.1111	3.31189	5e-05	0.00534227	yes
XLOC_010206	XLOC_010206	GB51216,GB51218	NA	NA		Group6.1:324754-433119	Control	Infected	OK	9.92476	42.0104	2.08164	2.8993	5e-05	0.00534227	yes
XLOC_010250	XLOC_010250	GB54485	413043	LOC413043		Group6.10:357689-361956	Control	Infected	OK	18.9416	29.4888	0.638606	2.13419	0.00015	0.0134576	yes
XLOC_010301	XLOC_010301	GB52186	409626	SP40		Group6.14:345453-348866	Control	Infected	OK	130.03	67.3814	-0.948421	-3.1636	5e-05	0.00534227	yes
XLOC_010314	XLOC_010314	GB52201	NA	NA		Group6.14:558116-563064	Control	Infected	OK	22.3309	3.92871	-2.50691	-3.29863	0.00055	0.0382494	yes
XLOC_010841	XLOC_010841	GB53565	551600	Cht5		Group6.32:354538-357589	Control	Infected	OK	5.80236	109.715	4.24098	10.1106	5e-05	0.00534227	yes
XLOC_010851	XLOC_010851	GB53574	409707	LOC409707		Group6.32:808666-851675	Control	Infected	OK	16.1088	26.9089	0.740235	2.06802	0.00035	0.026201	yes
XLOC_010853	XLOC_010853	GB53576	406093	LOC406093		Group6.32:876049-887876	Control	Infected	OK	1804.03	5454.04	1.5961	2.86934	5e-05	0.00534227	yes
XLOC_010855	XLOC_010855	GB53579	409709	LOC409709		Group6.32:889130-894861	Control	Infected	OK	49.3122	89.9695	0.86749	2.15712	0.00015	0.0134576	yes
XLOC_011148	XLOC_011148	GB48079	413645	SP22		Group6.7:19716-23987	Control	Infected	OK	398.437	234.428	-0.765207	-2.39065	5e-05	0.00534227	yes
XLOC_011162	XLOC_011162	GB41097	724565	SP18		Group6.9:366302-369123	Control	Infected	OK	11.0244	29.9776	1.44318	3.58152	5e-05	0.00534227	yes
XLOC_011264	XLOC_011264	GB46289	726362	LOC726362		Group7.16:54636-73048	Control	Infected	OK	28.4977	44.6219	0.646907	2.17048	0.00015	0.0134576	yes
XLOC_011408	XLOC_011408	GB42469	725668	LOC725668		Group7.21:1079986-1090999	Control	Infected	OK	5.47308	3.0533	-0.841983	-2.09147	0.00025	0.0199881	yes
XLOC_011428	XLOC_011428	GB42493	724749	LOC724749		Group7.21:1483522-1507560	Control	Infected	OK	13.5694	3.46659	-1.96876	-2.54496	0.0002	0.0170333	yes
XLOC_011459	XLOC_011459	GB42427	409619	LOC409619		Group7.21:1248416-1269370	Control	Infected	OK	34.18	21.3164	-0.681189	-2.2734	0.00015	0.0134576	yes
XLOC_011460	XLOC_011460	GB42426	551180	LOC551180		Group7.21:1274590-1283759	Control	Infected	OK	463.919	239.361	-0.954684	-2.56322	5e-05	0.00534227	yes
XLOC_011461	XLOC_011461	GB42425	551224	LOC551224		Group7.21:1286296-1293375	Control	Infected	OK	14.1106	5.97088	-1.24077	-3.40633	5e-05	0.00534227	yes
XLOC_011581	XLOC_011581	GB48147	100578269	LOC100578269		Group7.24:390414-393921	Control	Infected	OK	51.155	28.0615	-0.866282	-2.95522	5e-05	0.00534227	yes
XLOC_011921	XLOC_011921	GB48861	552685	LOC552685		Group8.14:187694-201015	Control	Infected	OK	286.083	93.1308	-1.6191	-4.26011	5e-05	0.00534227	yes
XLOC_012013	XLOC_012013	GB51733	726571	LOC726571		Group8.21:390216-393271	Control	Infected	OK	495.304	280.245	-0.821625	-2.47889	5e-05	0.00534227	yes
XLOC_012027	XLOC_012027	GB51751	409814	LOC409814		Group8.21:738110-745927	Control	Infected	OK	19.1779	10.8133	-0.826637	-2.29149	0.0001	0.00971322	yes
XLOC_012046	XLOC_012046	GB51704	NA	NA		Group8.21:52803-62055	Control	Infected	OK	128.157	190.845	0.57449	1.92998	0.0007	0.0472822	yes
XLOC_012052	XLOC_012052	GB51698	726848	Hex70a		Group8.21:96227-100093	Control	Infected	OK	16.391	6.5649	-1.32006	-3.50789	5e-05	0.00534227	yes
XLOC_012079	XLOC_012079	GB51670	724225	LOC724225		Group8.21:489800-494842	Control	Infected	OK	0.975594	2.81318	1.52785	2.40489	5e-05	0.00534227	yes
XLOC_012260	XLOC_012260	GB40473,GB40474	NA	NA		Group8.6:305770-310117	Control	Infected	OK	29.1081	14.4959	-1.00578	-2.82253	0.0001	0.00971322	yes
XLOC_012271	XLOC_012271	GB40493	NA	NA		Group8.6:504060-504979	Control	Infected	OK	19.5753	48.6985	1.31484	3.31724	5e-05	0.00534227	yes
XLOC_012295	XLOC_012295	GB40526	NA	NA		Group8.6:1119150-1120531	Control	Infected	OK	2.68757	34.9612	3.70138	5.169	5e-05	0.00534227	yes
XLOC_012353	XLOC_012353	GB40421	NA	NA		Group8.6:199346-208637	Control	Infected	OK	4.60838	0.970343	-2.24769	-2.83295	5e-05	0.00534227	yes
XLOC_012428	XLOC_012428	GB40335,GB40336	NA	NA		Group8.6:1840842-1871757	Control	Infected	OK	132.983	77.8026	-0.77335	-2.24317	0.0003	0.0230451	yes
XLOC_012579	XLOC_012579	GB43825	409341	cathD		Group8.8:717311-722522	Control	Infected	OK	477.929	215.589	-1.14851	-3.12705	5e-05	0.00534227	yes
XLOC_012702	XLOC_012702	GB41792	411273	LOC411273		Group8.9:643938-646750	Control	Infected	OK	14.0574	6.70345	-1.06835	-2.80346	5e-05	0.00534227	yes
XLOC_012716	XLOC_012716	GB41776	100577210	LOC100577210		Group8.9:1053006-1053782	Control	Infected	OK	286.719	479.056	0.740557	2.04915	0.00025	0.0199881	yes
XLOC_012719	XLOC_012719	GB41773	408970	LOC408970		Group8.9:1116618-1127439	Control	Infected	OK	35.5564	19.1841	-0.890199	-3.02263	5e-05	0.00534227	yes
XLOC_012720	XLOC_012720	GB41772	100577901	LOC100577901		Group8.9:1139150-1147020	Control	Infected	OK	21.9924	10.6933	-1.04031	-3.36448	5e-05	0.00534227	yes
XLOC_012729	XLOC_012729	GB41760	411353	LOC411353		Group8.9:1393235-1395514	Control	Infected	OK	298.292	184.342	-0.694344	-2.17701	0.00025	0.0199881	yes
XLOC_012798	XLOC_012798	GB42769	552217	LOC552217		Group9.10:714643-720686	Control	Infected	OK	73.0807	44.4161	-0.718408	-2.44356	5e-05	0.00534227	yes
XLOC_012821	XLOC_012821	GB42798	552773	LOC552773		Group9.10:1093075-1097366	Control	Infected	OK	23.518	13.6184	-0.788209	-2.16437	0.0002	0.0170333	yes
XLOC_012909	XLOC_012909	GB42900	NA	NA		Group9.10:4310064-4310694	Control	Infected	OK	108.771	53.4135	-1.02602	-2.04937	0.00065	0.0444154	yes
XLOC_013209	XLOC_013209	GB53371	677671	Obp3		Group9.12:369020-371199	Control	Infected	OK	323.422	104.144	-1.63483	-5.1456	5e-05	0.00534227	yes
XLOC_013223	XLOC_013223	GB53354	726934	SPH50		Group9.12:719672-721869	Control	Infected	OK	110.704	70.3526	-0.654032	-2.03208	0.00025	0.0199881	yes
XLOC_013267	XLOC_013267	GB53306	408992	LOC408992		Group9.12:1336497-1343228	Control	Infected	OK	8.38744	4.67097	-0.844508	-2.38778	5e-05	0.00534227	yes
XLOC_013321	XLOC_013321	GB47142	NA	NA		Group9.3:65232-69572	Control	Infected	OK	40.3777	70.673	0.807602	2.77512	5e-05	0.00534227	yes
XLOC_013532	XLOC_013532	GB47905	552758	LOC552758		GroupUn11:54946-81210	Control	Infected	OK	44.232	24.8483	-0.831944	-2.53554	5e-05	0.00534227	yes
XLOC_013761	XLOC_013761	GB48823	727197	CPR2		GroupUn14:89411-90516	Control	Infected	OK	12.4961	26.4427	1.08139	2.61335	5e-05	0.00534227	yes
XLOC_013822	XLOC_013822	GB46095,GB46096	NA	NA		GroupUn149:730-53966	Control	Infected	OK	7.77434	3.71944	-1.06363	-2.34984	5e-05	0.00534227	yes
XLOC_013864	XLOC_013864	GB43353	727578	LOC727578		GroupUn157:18874-34334	Control	Infected	OK	50.5784	31.9795	-0.661374	-2.17084	0.00025	0.0199881	yes
XLOC_013990	XLOC_013990	GB43690	727344	LOC727344		GroupUn18:5079-6834	Control	Infected	OK	61.1289	25.1103	-1.28357	-3.76526	5e-05	0.00534227	yes
XLOC_013991	XLOC_013991	GB43689	727522	LOC727522		GroupUn18:10548-11560	Control	Infected	OK	8.49547	3.59099	-1.24231	-2.08721	0.0005	0.0351886	yes
XLOC_013992	XLOC_013992	GB43688	100578392	LOC100578392		GroupUn18:29049-30387	Control	Infected	OK	2.22249	14.6175	2.71745	4.38877	5e-05	0.00534227	yes
XLOC_014142	XLOC_014142	GB49819	100577298	LOC100577298		GroupUn2036:448-3048	Control	Infected	OK	0	1.96962	Inf	NA	5e-05	0.00534227	yes
XLOC_014143	XLOC_014143	GB51446	727367	LOC727367		GroupUn2039:157-745	Control	Infected	OK	9.78466	31.8617	1.70323	3.83969	0.00015	0.0134576	yes
XLOC_014177	XLOC_014177	GB40038	552136	LOC552136		GroupUn2145:26-1817	Control	Infected	OK	2.05376	0	#NAME?	NA	5e-05	0.00534227	yes
XLOC_014245	XLOC_014245	GB45746	551197	CYP6AS15		GroupUn23:73321-77749	Control	Infected	OK	19.0159	32.4093	0.769199	2.47417	5e-05	0.00534227	yes
XLOC_014478	XLOC_014478	GB46156	100577795	LOC100577795		GroupUn286:11792-22052	Control	Infected	OK	19.4425	30.3964	0.644681	2.13244	0.00025	0.0199881	yes
XLOC_014619	XLOC_014619	GB40247	NA	NA		GroupUn3120:43-1243	Control	Infected	OK	4.57908	0	#NAME?	NA	0.0001	0.00971322	yes
XLOC_014939	XLOC_014939	GB48510	406095	SP34		GroupUn40:24359-27940	Control	Infected	OK	6.41499	1.31031	-2.29154	-3.24085	5e-05	0.00534227	yes
XLOC_014967	XLOC_014967	GB51441	100578586	LOC100578586		GroupUn41:34398-54397	Control	Infected	OK	86.6157	56.022	-0.628633	-2.14874	0.0004	0.0284921	yes
XLOC_015078	XLOC_015078	GB48492	449496	JHBP-1		GroupUn4341:182-3153	Control	Infected	OK	32.7789	52.9483	0.691819	2.03252	0.0004	0.0284921	yes
XLOC_015522	XLOC_015522	GB51371	727342	LOC727342		GroupUn622:71-1348	Control	Infected	OK	45.4138	71.7637	0.660122	2.1269	0.00015	0.0134576	yes
XLOC_015541	XLOC_015541	GB46814	552418	CYP6BE1		GroupUn64:37912-43420	Control	Infected	OK	24.1911	55.3442	1.19396	3.82606	5e-05	0.00534227	yes
XLOC_015644	XLOC_015644	GB46103	100577161	LOC100577161		GroupUn85:26138-31448	Control	Infected	OK	17.254	8.96389	-0.944737	-2.2044	0.00045	0.0318605	yes

## Sheet: genes_15_m
test_id	gene_id	gene	gene_entry	gene_symbol	locus	sample_1	sample_2	status	value_1	value_2	log2.fold_change.	test_stat	p_value	q_value	significant
XLOC_000140	XLOC_000140	GB40767	410071	LOC410071	Group1.10:315224-318933	Control	Infected	OK	79.6637	52.4263	-0.603632	-2.0213	0.00035	0.0398611	yes
XLOC_000187	XLOC_000187	GB40713	409798	Fabp	Group1.10:1365530-1367665	Control	Infected	OK	42.3141	100.753	1.25161	3.97519	5e-05	0.00794014	yes
XLOC_000332	XLOC_000332	GB43007	410734	GMCOX12	Group1.16:315798-318586	Control	Infected	OK	40.5742	85.4915	1.07522	3.39325	5e-05	0.00794014	yes
XLOC_000421	XLOC_000421	GB44823,GB44824	NA	NA	Group1.19:344347-356658	Control	Infected	OK	133.201	70.552	-0.91685	-2.69777	0.00035	0.0398611	yes
XLOC_000507	XLOC_000507	GB47664,GB47665,GB47666	NA	NA	Group1.2:790027-795185	Control	Infected	OK	39.7619	169.104	2.08845	7.23387	5e-05	0.00794014	yes
XLOC_000637	XLOC_000637	GB44805	NA	NA	Group1.22:616688-618298	Control	Infected	OK	93.9528	5.96599	-3.9771	-4.59974	5e-05	0.00794014	yes
XLOC_000666	XLOC_000666	GB44729	NA	NA	Group1.22:447469-448635	Control	Infected	OK	4.63924	53.5646	3.52932	4.04961	5e-05	0.00794014	yes
XLOC_000829	XLOC_000829	GB53886,GB53887	NA	NA	Group1.26:3041-77386	Control	Infected	OK	1035.61	546.886	-0.921174	-2.5188	5e-05	0.00794014	yes
XLOC_000830	XLOC_000830	GB53888	100578347	LOC100578347	Group1.26:80699-82509	Control	Infected	OK	77.5647	20.2768	-1.93557	-5.30549	5e-05	0.00794014	yes
XLOC_000864	XLOC_000864	GB55263,GB55264	NA	NA	Group1.27:364910-372350	Control	Infected	OK	115.879	209.462	0.854074	2.55408	5e-05	0.00794014	yes
XLOC_001011	XLOC_001011	-	NA	NA	Group1.29:481-690	Control	Infected	OK	23.5568	0	#NAME?	NA	5e-05	0.00794014	yes
XLOC_001169	XLOC_001169	GB42218	100576797	LOC100576797	Group1.34:16083-23897	Control	Infected	OK	14.7916	60.1121	2.02288	4.52797	5e-05	0.00794014	yes
XLOC_001194	XLOC_001194	GB42217	727333	LOC727333	Group1.34:31408-36043	Control	Infected	OK	106.511	228.958	1.10408	3.18445	5e-05	0.00794014	yes
XLOC_001273	XLOC_001273	GB48937	413575	LOC413575	Group1.36:37521-59978	Control	Infected	OK	493.272	197.331	-1.32177	-2.92019	5e-05	0.00794014	yes
XLOC_001413	XLOC_001413	GB48022	408622	LOC408622	Group1.4:198894-210376	Control	Infected	OK	222.285	120.941	-0.878107	-2.1708	0.00025	0.0316713	yes
XLOC_001691	XLOC_001691	GB42311	NA	NA	Group1.43:158549-161244	Control	Infected	OK	50.6739	88.0001	0.796263	2.58384	5e-05	0.00794014	yes
XLOC_001708	XLOC_001708	GB42293,GB42294	NA	NA	Group1.43:932288-937394	Control	Infected	OK	142.763	17.7412	-3.00844	-2.89998	0.00025	0.0316713	yes
XLOC_001951	XLOC_001951	GB46398	725191	gt	Group10.14:193271-195026	Control	Infected	OK	5.64618	0.63739	-3.14703	-3.2355	0.0003	0.0356053	yes
XLOC_001974	XLOC_001974	GB49511	410006	rad	Group10.16:208-42177	Control	Infected	OK	17.6997	33.2012	0.90751	2.64388	5e-05	0.00794014	yes
XLOC_002143	XLOC_002143	GB48391	726592	LOC726592	Group10.23:65654-67332	Control	Infected	OK	53.8191	22.4546	-1.26111	-2.63895	5e-05	0.00794014	yes
XLOC_002719	XLOC_002719	GB56026,GB56027	NA	NA	Group10.3:87955-210203	Control	Infected	OK	5.00672	55.9321	3.48174	3.32034	5e-05	0.00794014	yes
XLOC_003219	XLOC_003219	GB45299,GB45300	NA	NA	Group11.18:4725953-4734302	Control	Infected	OK	113.684	21.0692	-2.43182	-6.52458	5e-05	0.00794014	yes
XLOC_003266	XLOC_003266	GB45040	410326	LOC410326	Group11.18:1572633-1575600	Control	Infected	OK	95.4738	61.8761	-0.625722	-2.11877	0.00035	0.0398611	yes
XLOC_003795	XLOC_003795	GB53620	NA	NA	Group12.10:93728-95444	Control	Infected	OK	8.23664	3.72265	-1.14572	-2.41671	0.0001	0.0146429	yes
XLOC_003898	XLOC_003898	GB40635	724418	LOC724418	Group12.13:1436426-1438720	Control	Infected	OK	199.487	118.448	-0.752042	-2.5271	5e-05	0.00794014	yes
XLOC_003914	XLOC_003914	GB40615,GB40616,GB40617	NA	NA	Group12.13:2354923-2364596	Control	Infected	OK	35.5307	17.8372	-0.994181	-2.39328	5e-05	0.00794014	yes
XLOC_004385	XLOC_004385	GB47804	725158	PGRP-S1	Group13.10:1081153-1082900	Control	Infected	OK	77.3114	31.1213	-1.31278	-3.88853	5e-05	0.00794014	yes
XLOC_004746	XLOC_004746	GB40114	NA	NA	Group13.7:404384-411255	Control	Infected	OK	12.5315	23.1193	0.883537	2.22563	0.0003	0.0356053	yes
XLOC_004811	XLOC_004811	GB40092	100578090	LOC100578090	Group13.7:596979-601511	Control	Infected	OK	39.533	82.2857	1.05758	3.35547	5e-05	0.00794014	yes
XLOC_004871	XLOC_004871	GB53860	724644	LOC724644	Group13.9:260378-266324	Control	Infected	OK	23.8136	62.0371	1.38135	4.33584	5e-05	0.00794014	yes
XLOC_005047	XLOC_005047	GB54144	410515	LOC410515	Group14.13:247028-258281	Control	Infected	OK	2.64749	0.569245	-2.21751	-4.15737	5e-05	0.00794014	yes
XLOC_005298	XLOC_005298	GB41742	726839	LOC726839	Group14.15:1490956-1497127	Control	Infected	OK	23.5862	12.3488	-0.933573	-2.82249	5e-05	0.00794014	yes
XLOC_005438	XLOC_005438	GB43778	409822	LOC409822	Group14.7:116303-118425	Control	Infected	OK	11.992	6.44317	-0.896233	-2.27736	0.0001	0.0146429	yes
XLOC_005767	XLOC_005767	GB50598	551968	LOC551968	Group15.14:1240665-1243149	Control	Infected	OK	248.512	165.886	-0.58312	-1.90191	0.00045	0.0492597	yes
XLOC_005828	XLOC_005828	GB47933	408534	SP44	Group15.16:77605-80174	Control	Infected	OK	174.602	108.498	-0.686407	-2.23148	0.0003	0.0356053	yes
XLOC_006232	XLOC_006232	GB46223	677673	Obp14	Group15.5:448751-451726	Control	Infected	OK	65.4655	33.2402	-0.977805	-2.05998	0.0002	0.0259195	yes
XLOC_006376	XLOC_006376	GB54396	724552	LOC724552	Group16.2:1518214-1531526	Control	Infected	OK	29.5306	48.8796	0.727023	2.29379	5e-05	0.00794014	yes
XLOC_006382	XLOC_006382	GB54404	550828	LOC550828	Group16.2:1631392-1644009	Control	Infected	OK	54.0053	88.9043	0.719152	2.27087	0.00015	0.0203765	yes
XLOC_006480	XLOC_006480	GB51345	NA	NA	Group16.4:1542460-1545753	Control	Infected	OK	7.22832	2.68585	-1.42828	-3.23421	5e-05	0.00794014	yes
XLOC_006481	XLOC_006481	GB51346	100576736	LOC100576736	Group16.4:1549875-1551650	Control	Infected	OK	10.8667	3.36875	-1.68962	-3.00769	5e-05	0.00794014	yes
XLOC_006656	XLOC_006656	GB47580	NA	NA	Group16.5:359400-364467	Control	Infected	OK	30.1724	18.7059	-0.689736	-2.19209	0.0002	0.0259195	yes
XLOC_006968	XLOC_006968	GB52453	100578356	LOC100578356	Group2.17:458950-466942	Control	Infected	OK	6.42324	3.37251	-0.929478	-2.70198	5e-05	0.00794014	yes
XLOC_007085	XLOC_007085	GB52369,GB52370	NA	NA	Group2.17:979141-1004319	Control	Infected	OK	0.796261	6.90864	3.11709	2.73629	0.00035	0.0398611	yes
XLOC_007104	XLOC_007104	GB52348	NA	NA	Group2.17:1340602-1350459	Control	Infected	OK	38.5852	20.9923	-0.878183	-2.84978	5e-05	0.00794014	yes
XLOC_007657	XLOC_007657	GB45906	410087	LOC410087	Group2.8:27606-28806	Control	Infected	OK	1454.34	627.731	-1.21214	-2.92829	5e-05	0.00794014	yes
XLOC_007710	XLOC_007710	GB53838	NA	NA	Group3.12:387107-391074	Control	Infected	OK	3.28626	19.8733	2.59631	3.00106	5e-05	0.00794014	yes
XLOC_007777	XLOC_007777	GB49147	412923	LOC412923	Group3.14:977820-980593	Control	Infected	OK	38.2843	23.4097	-0.709642	-2.25178	5e-05	0.00794014	yes
XLOC_007900	XLOC_007900	GB41218	NA	NA	Group3.16:531417-532330	Control	Infected	OK	4.08544	69.6999	4.09259	4.0975	5e-05	0.00794014	yes
XLOC_007906	XLOC_007906	GB41212	552811	LOC552811	Group3.16:763998-782368	Control	Infected	OK	61.183	130.657	1.09458	3.05305	5e-05	0.00794014	yes
XLOC_007948	XLOC_007948	GB46152,GB46153	NA	NA	Group3.18:402841-425208	Control	Infected	OK	11.4776	31.8257	1.47137	1.73938	0.00045	0.0492597	yes
XLOC_008350	XLOC_008350	GB55767	100576901	LOC100576901	Group3.8:1132139-1134944	Control	Infected	OK	9.70965	5.30754	-0.871377	-2.35118	0.00015	0.0203765	yes
XLOC_008608	XLOC_008608	GB44120	409143	SP28	Group4.13:313202-315946	Control	Infected	OK	48.9154	120.544	1.30121	4.21771	5e-05	0.00794014	yes
XLOC_008890	XLOC_008890	GB54889	NA	NA	Group4.4:153-483	Control	Infected	OK	5.01374	0	#NAME?	NA	5e-05	0.00794014	yes
XLOC_008900	XLOC_008900	GB53120	727136	LOC727136	Group4.5:148125-149722	Control	Infected	OK	10.2976	21.7427	1.07822	2.32457	0.0002	0.0259195	yes
XLOC_008901	XLOC_008901	GB53110	409716	apd-3	Group4.5:153209-170969	Control	Infected	OK	4.51261	9.59495	1.08831	2.59638	5e-05	0.00794014	yes
XLOC_008918	XLOC_008918	GB53141	726980	LOC726980	Group4.5:1139834-1142464	Control	Infected	OK	145.049	238.435	0.717062	2.28819	5e-05	0.00794014	yes
XLOC_009065	XLOC_009065	GB49544	406088	Vg	Group4.6:415444-421657	Control	Infected	OK	27.3216	13.6613	-0.999951	-2.79942	5e-05	0.00794014	yes
XLOC_009587	XLOC_009587	GB44552	725364	LOC725364	Group5.14:44213-48436	Control	Infected	OK	102.263	45.2623	-1.1759	-3.36887	5e-05	0.00794014	yes
XLOC_009844	XLOC_009844	GB41286	NA	NA	Group5.18:633811-634734	Control	Infected	OK	61.9215	249.535	2.01073	10.9858	0.0001	0.0146429	yes
XLOC_010108	XLOC_010108	GB51383	550965	CYP6AR1	Group5.7:410824-444655	Control	Infected	OK	0.602431	4.93228	3.03339	3.69668	5e-05	0.00794014	yes
XLOC_010298	XLOC_010298	GB51223	406142	LOC406142	Group6.1:583017-617176	Control	Infected	OK	110.308	809.855	2.87613	3.79094	5e-05	0.00794014	yes
XLOC_010918	XLOC_010918	GB53565	551600	Cht5	Group6.32:350930-357589	Control	Infected	OK	7.86599	235.525	4.90411	12.3956	5e-05	0.00794014	yes
XLOC_011208	XLOC_011208	GB54410	NA	NA	Group6.6:118691-120280	Control	Infected	OK	102.43	208.546	1.02573	2.6273	5e-05	0.00794014	yes
XLOC_011245	XLOC_011245	GB40261	552600	LOC552600	Group7.1:124482-129027	Control	Infected	OK	399.346	677.245	0.76204	2.42273	5e-05	0.00794014	yes
XLOC_011515	XLOC_011515	GB42493	724749	LOC724749	Group7.21:1498139-1503903	Control	Infected	OK	15.2412	2.98612	-2.35163	-5.99441	5e-05	0.00794014	yes
XLOC_011562	XLOC_011562	GB42410	100578816	LOC100578816	Group7.21:1633738-1636270	Control	Infected	OK	228.439	14.8668	-3.94164	-4.63982	5e-05	0.00794014	yes
XLOC_011563	XLOC_011563	GB42409	408922	LOC408922	Group7.21:1638862-1714598	Control	Infected	OK	5.87087	2.51473	-1.22317	-3.07379	5e-05	0.00794014	yes
XLOC_011605	XLOC_011605	GB44367	724436	LOC724436	Group7.22:772823-774295	Control	Infected	OK	12.5966	52.1025	2.04832	4.01135	5e-05	0.00794014	yes
XLOC_011629	XLOC_011629	GB44309,GB44310	NA	NA	Group7.22:568049-571316	Control	Infected	OK	35.8033	6.33126	-2.49953	-2.27792	5e-05	0.00794014	yes
XLOC_011699	XLOC_011699	GB48173	551089	LOC551089	Group7.24:738946-740980	Control	Infected	OK	10.7324	4.37546	-1.29446	-2.91937	5e-05	0.00794014	yes
XLOC_011717	XLOC_011717	GB48134	411188	LOC411188	Group7.24:229435-233213	Control	Infected	OK	36.4208	17.0959	-1.09111	-3.08683	5e-05	0.00794014	yes
XLOC_012060	XLOC_012060	GB41981	412192	LOC412192	Group8.17:33913-35806	Control	Infected	OK	25.6875	11.6696	-1.13831	-3.09816	5e-05	0.00794014	yes
XLOC_012183	XLOC_012183	GB51671	411290	LOC411290	Group8.21:472540-489129	Control	Infected	OK	55.6243	31.0706	-0.840167	-2.64477	5e-05	0.00794014	yes
XLOC_012201	XLOC_012201	GB51650	551863	LOC551863	Group8.21:858068-865597	Control	Infected	OK	56.6175	34.598	-0.710558	-2.3002	5e-05	0.00794014	yes
XLOC_012483	XLOC_012483	GB40421	NA	NA	Group8.6:205633-208637	Control	Infected	OK	8.0859	2.25079	-1.84498	-2.93627	0.00015	0.0203765	yes
XLOC_012562	XLOC_012562	GB40335,GB40336	NA	NA	Group8.6:1840951-1871681	Control	Infected	OK	173.528	78.4337	-1.14562	-3.38249	5e-05	0.00794014	yes
XLOC_012586	XLOC_012586	GB54537	408960	sli	Group8.7:836730-868508	Control	Infected	OK	5.97251	3.5697	-0.742533	-2.16517	0.00015	0.0203765	yes
XLOC_012617	XLOC_012617	GB54516	100577150	LOC100577150	Group8.7:332688-335551	Control	Infected	OK	4.13079	9.41104	1.18794	2.58724	5e-05	0.00794014	yes
XLOC_012990	XLOC_012990	GB42798	552773	LOC552773	Group9.10:1093075-1097366	Control	Infected	OK	10.7568	20.1559	0.905952	2.22683	0.0001	0.0146429	yes
XLOC_013386	XLOC_013386	GB53371	677671	Obp3	Group9.12:369020-371196	Control	Infected	OK	205.185	94.4472	-1.11935	-3.30062	5e-05	0.00794014	yes
XLOC_013682	XLOC_013682	GB49848	100577143	LOC100577143	GroupUn109:15957-16880	Control	Infected	OK	955.066	1703.02	0.834422	2.45318	5e-05	0.00794014	yes
XLOC_013902	XLOC_013902	GB48832	409345	CPR3	GroupUn14:75940-78396	Control	Infected	OK	8.07852	3.49824	-1.20746	-2.50032	0.0001	0.0146429	yes
XLOC_014137	XLOC_014137	GB43690	727344	LOC727344	GroupUn18:5079-6834	Control	Infected	OK	7.61802	58.8524	2.94961	7.20973	5e-05	0.00794014	yes
XLOC_014189	XLOC_014189	GB52678,GB52679	NA	NA	GroupUn188:27031-31484	Control	Infected	OK	49.6241	7.15857	-2.7933	-5.24567	5e-05	0.00794014	yes
XLOC_014310	XLOC_014310	GB41540	552199	LOC552199	GroupUn209:111-8045	Control	Infected	OK	0.656137	2.92553	2.15663	2.74592	0.0004	0.0446535	yes
XLOC_014390	XLOC_014390	GB45746	551197	CYP6AS15	GroupUn23:73321-77743	Control	Infected	OK	13.1841	24.9609	0.920869	2.82082	5e-05	0.00794014	yes
XLOC_014656	XLOC_014656	GB49205	NA	NA	GroupUn2910:750-1110	Control	Infected	OK	3.08687	0	#NAME?	NA	0.0003	0.0356053	yes
XLOC_014695	XLOC_014695	GB45565	552301	SP35	GroupUn3:328850-389636	Control	Infected	OK	86.341	154.134	0.836068	2.56329	5e-05	0.00794014	yes
XLOC_014943	XLOC_014943	GB47004	552598	LOC552598	GroupUn3668:1528-3385	Control	Infected	OK	9.00938	21.0736	1.22594	2.51815	0.0003	0.0356053	yes
XLOC_015071	XLOC_015071	GB51436	727243	LOC727243	GroupUn4007:213-1555	Control	Infected	OK	1.36082	9.26089	2.76667	3.17183	0.0002	0.0259195	yes
XLOC_015083	XLOC_015083	GB40253	724711	LOC724711	GroupUn406:1211-3240	Control	Infected	OK	91.3913	174.022	0.929144	2.28492	0.0003	0.0356053	yes
XLOC_015094	XLOC_015094	GB51441	100578586	LOC100578586	GroupUn41:34398-54397	Control	Infected	OK	70.0842	42.3298	-0.727416	-2.39526	0.00015	0.0203765	yes
XLOC_015603	XLOC_015603	GB47104	409663	Lys-3	GroupUn6:10712-13101	Control	Infected	OK	263.426	149.859	-0.81379	-2.46609	5e-05	0.00794014	yes

## Sheet: isoforms_5_m
test_id	gene_id	gene	gene_entry	gene_symbol	locus	sample_1	sample_2	status	value_1	value_2	log2.fold_change.	test_stat	p_value	q_value	significant
TCONS_00000172	XLOC_000073	GB40806	NA	NA	Group1.10:202338-206226	Control	Infected	OK	24.4957	64.1134	1.3881	3.13589	5e-05	0.00660583	yes
TCONS_00000235	XLOC_000100	GB40836	100576126	LOC100576126	Group1.10:1025091-1032236	Control	Infected	OK	1.12209	4.37056	1.96163	3.54892	5e-05	0.00660583	yes
TCONS_00000432	XLOC_000189	GB40713	409798	Fabp	Group1.10:1365530-1367665	Control	Infected	OK	42.1767	95.0772	1.17265	4.4216	5e-05	0.00660583	yes
TCONS_00000520	XLOC_000239	GB51834	725420	LOC725420	Group1.14:66582-74316	Control	Infected	OK	12.284	21.7387	0.82349	2.43362	5e-05	0.00660583	yes
TCONS_00000521	XLOC_000240	GB51833	725456	LOC725456	Group1.14:75675-80368	Control	Infected	OK	20.3657	34.1324	0.744998	2.83848	5e-05	0.00660583	yes
TCONS_00000659	XLOC_000307	GB48966	726676	cad	Group1.15:882027-897341	Control	Infected	OK	0.698518	1.72659	1.30556	3.27349	5e-05	0.00660583	yes
TCONS_00000676	XLOC_000316	-	NA	NA	Group1.15:354075-354216	Control	Infected	OK	11774.3	6541.49	-0.847946	-3.23036	5e-05	0.00660583	yes
TCONS_00000743	XLOC_000356	GB41073	551581	LOC551581	Group1.17:568964-581075	Control	Infected	OK	12.672	25.9985	1.03678	3.21123	5e-05	0.00660583	yes
TCONS_00000831	XLOC_000385	GB41033	726505	LOC726505	Group1.17:613725-615755	Control	Infected	OK	3.81569	11.8211	1.63135	4.16156	5e-05	0.00660583	yes
TCONS_00000928	XLOC_000446	GB47723	724874	LOC724874	Group1.2:356625-366446	Control	Infected	OK	863.015	2058.19	1.25392	2.92035	5e-05	0.00660583	yes
TCONS_00001043	XLOC_000498	GB47678	409931	LOC409931	Group1.2:526483-535016	Control	Infected	OK	31.738	21.1567	-0.5851	-1.95919	0.0005	0.0455575	yes
TCONS_00001125	XLOC_000536	GB45855	410729	LOC410729	Group1.21:113417-120150	Control	Infected	OK	14.5705	39.8944	1.45314	3.59691	5e-05	0.00660583	yes
TCONS_00001132	XLOC_000542	GB45861	NA	NA	Group1.21:362284-363207	Control	Infected	OK	20.7091	34.6861	0.744091	2.0604	0.0003	0.0297263	yes
TCONS_00001205	XLOC_000572	GB45846	NA	NA	Group1.21:246009-252047	Control	Infected	OK	0.970714	4.4437	2.19464	3.23949	5e-05	0.00660583	yes
TCONS_00001478	XLOC_000671	GB44731	550948	Taz	Group1.22:415515-421070	Control	Infected	OK	6.33651	17.8528	1.49439	2.84526	5e-05	0.00660583	yes
TCONS_00001790	XLOC_000833	GB53888	100578347	LOC100578347	Group1.26:80699-82637	Control	Infected	OK	44.1604	92.2368	1.06259	2.50037	5e-05	0.00660583	yes
TCONS_00002781	XLOC_001247	GB45495	411700	LOC411700	Group1.35:467227-470373	Control	Infected	OK	41.3578	61.4199	0.570548	2.21163	0.0002	0.0214243	yes
TCONS_00002849	XLOC_001270	GB48937	413575	LOC413575	Group1.36:37521-59978	Control	Infected	OK	161.112	267.655	0.732312	2.42661	5e-05	0.00660583	yes
TCONS_00002850	XLOC_001271	GB48936	413576	LOC413576	Group1.36:73615-78683	Control	Infected	OK	50.7103	90.9269	0.842428	2.62633	5e-05	0.00660583	yes
TCONS_00003666	XLOC_001640	GB53911	725725	LOC725725	Group1.42:1045932-1047117	Control	Infected	OK	1229.11	2563.38	1.06043	3.42362	5e-05	0.00660583	yes
TCONS_00003687	XLOC_001658	GB42319	409105	LOC409105	Group1.43:5291-8886	Control	Infected	OK	8.43054	13.1032	0.636219	2.21329	0.00025	0.0259618	yes
TCONS_00004440	XLOC_002016	GB54605	409057	LOC409057	Group10.20:94602-106243	Control	Infected	OK	4.72834	15.3065	1.69474	2.85272	5e-05	0.00660583	yes
TCONS_00004451	XLOC_002021	GB54610	412431	LOC412431	Group10.20:142865-146985	Control	Infected	OK	13.775	20.6699	0.585486	2.05532	0.0002	0.0214243	yes
TCONS_00004547	XLOC_002078	GB48407	100578341	LOC100578341	Group10.23:589233-604530	Control	Infected	OK	62.4144	178.887	1.5191	3.22633	5e-05	0.00660583	yes
TCONS_00004568	XLOC_002087	GB48419	550998	LOC550998	Group10.23:677598-685894	Control	Infected	OK	5.32932	12.6289	1.2447	2.9205	5e-05	0.00660583	yes
TCONS_00004602	XLOC_002103	GB48436	724839	LOC724839	Group10.23:1083799-1098489	Control	Infected	OK	4.28266	10.3018	1.26632	2.59129	5e-05	0.00660583	yes
TCONS_00004622	XLOC_002113	GB48447	NA	NA	Group10.23:1219101-1228476	Control	Infected	OK	1.67293	0.743682	-1.16962	-2.49976	0.0001	0.0116574	yes
TCONS_00004659	XLOC_002126	GB48391	726592	LOC726592	Group10.23:11351-213122	Control	Infected	OK	53.2318	144.264	1.43835	5.16553	5e-05	0.00660583	yes
TCONS_00005258	XLOC_002362	GB51107	100578731	LOC100578731	Group10.26:1699846-1707668	Control	Infected	OK	71.2126	135.258	0.92551	2.51465	0.0001	0.0116574	yes
TCONS_00005370	XLOC_002407	GB51165	726470	LOC726470	Group10.26:2532542-2538789	Control	Infected	OK	4.04017	9.35983	1.21207	2.72855	5e-05	0.00660583	yes
TCONS_00005693	XLOC_002522	GB50897	551793	Gp150	Group10.26:2359919-2373689	Control	Infected	OK	248.328	380.199	0.614507	2.11501	0.00035	0.0336978	yes
TCONS_00005896	XLOC_002635	GB48746	410187	LOC410187	Group10.27:567534-573766	Control	Infected	OK	19.8874	12.9246	-0.621735	-2.09952	0.0002	0.0214243	yes
TCONS_00005998	XLOC_002674	GB47318	NA	NA	Group10.28:357368-358370	Control	Infected	OK	278.687	127.094	-1.13275	-3.18743	5e-05	0.00660583	yes
TCONS_00006208	XLOC_002774	GB46601	724768	LOC724768	Group11.1:565656-574504	Control	Infected	OK	51.1235	130.473	1.3517	2.41675	0.00025	0.0259618	yes
TCONS_00006332	XLOC_002838	GB49845	412215	LOC412215	Group11.13:171556-215813	Control	Infected	OK	10.6979	33.9239	1.66497	2.81826	5e-05	0.00660583	yes
TCONS_00006358	XLOC_002850	GB43518	NA	NA	Group11.14:6958-8727	Control	Infected	OK	5.32816	2.41198	-1.14342	-2.2587	0.0003	0.0297263	yes
TCONS_00006474	XLOC_002898	GB47270	413833	CYP4AZ1	Group11.16:813837-818277	Control	Infected	OK	6.48017	11.5777	0.837246	2.1644	0.00045	0.0416399	yes
TCONS_00006678	XLOC_002975	GB47197	NA	NA	Group11.16:1560913-1564112	Control	Infected	OK	0	3.11074	Inf	NA	5e-05	0.00660583	yes
TCONS_00006745	XLOC_003006	GB45123	726695	LOC726695	Group11.18:1527197-1530515	Control	Infected	OK	5.86756	12.952	1.14234	2.48032	0.0001	0.0116574	yes
TCONS_00007091	XLOC_003138	GB45274	100578745	LOC100578745	Group11.18:4408477-4410794	Control	Infected	OK	6.81229	12.6697	0.895171	2.14356	0.0005	0.0455575	yes
TCONS_00007290	XLOC_003218	GB45028	410337	LOC410337	Group11.18:2217105-2227928	Control	Infected	OK	32.5828	52.9844	0.701457	2.03898	0.00055	0.0497321	yes
TCONS_00007463	XLOC_003291	GB44939	409919	LOC409919	Group11.18:3718168-3730316	Control	Infected	OK	15.1488	3.18958	-2.24777	-2.84081	0.0002	0.0214243	yes
TCONS_00007578	XLOC_003345	GB44882	552843	LOC552843	Group11.18:4466044-4500738	Control	Infected	OK	40.542	101.383	1.32233	2.3558	0.00015	0.0165914	yes
TCONS_00007720	XLOC_003423	GB43189	410269	LOC410269	Group11.20:318843-382074	Control	Infected	OK	26.5611	62.0464	1.22403	4.30291	5e-05	0.00660583	yes
TCONS_00007944	XLOC_003485	GB43129	408320	LOC408320	Group11.20:390958-426777	Control	Infected	OK	108.838	228.648	1.07094	2.54027	5e-05	0.00660583	yes
TCONS_00008276	XLOC_003628	GB55204	406121	Mrjp3	Group11.6:819374-822918	Control	Infected	OK	27.2866	2.55068	-3.41924	-7.3555	5e-05	0.00660583	yes
TCONS_00008277	XLOC_003629	GB55205	406090	Mrjp1	Group11.6:825495-828771	Control	Infected	OK	186.858	19.5664	-3.25549	-8.3857	5e-05	0.00660583	yes
TCONS_00008278	XLOC_003630	GB55206	406133	Mrjp4	Group11.6:831410-834950	Control	Infected	OK	35.7809	7.32547	-2.2882	-6.00485	5e-05	0.00660583	yes
TCONS_00008279	XLOC_003631	GB55207	406149	Mrjp6	Group11.6:837526-840637	Control	Infected	OK	239.93	73.2856	-1.71101	-5.25518	5e-05	0.00660583	yes
TCONS_00008281	XLOC_003632	GB55208	406116	Mrjp5	Group11.6:842501-846538	Control	Infected	OK	171.357	72.6886	-1.23721	-2.36968	0.00015	0.0165914	yes
TCONS_00008284	XLOC_003634	GB55211	100578601	LOC100578601	Group11.6:852487-855360	Control	Infected	OK	5.49417	0.379153	-3.85705	-4.25241	0.0004	0.0374504	yes
TCONS_00008285	XLOC_003635	GB55212	406091	Mrjp2	Group11.6:860287-864039	Control	Infected	OK	16.4946	2.02161	-3.02842	-5.89416	5e-05	0.00660583	yes
TCONS_00008350	XLOC_003655	GB55242	725688	LOC725688	Group11.6:1388370-1392039	Control	Infected	OK	72.0863	159.5	1.14576	4.33513	5e-05	0.00660583	yes
TCONS_00008468	XLOC_003697	GB55143	NA	NA	Group11.6:1221975-1230778	Control	Infected	OK	0.791753	1.81362	1.19575	2.56754	5e-05	0.00660583	yes
TCONS_00008633	XLOC_003787	GB40673	406119	Cryl1	Group12.13:565043-567672	Control	Infected	OK	134.951	195.469	0.534498	2.07295	0.00025	0.0259618	yes
TCONS_00008688	XLOC_003812	GB40703	410368	LOC410368	Group12.13:2405016-2421983	Control	Infected	OK	9.0696	5.79739	-0.645634	-2.39542	5e-05	0.00660583	yes
TCONS_00008793	XLOC_003857	GB40615	NA	NA	Group12.13:2358069-2364639	Control	Infected	OK	8.18865	17.7509	1.11619	2.4966	5e-05	0.00660583	yes
TCONS_00008806	XLOC_003865	GB40608	725309	LOC725309	Group12.13:2452533-2454391	Control	Infected	OK	83.2027	147.18	0.822883	3.12357	5e-05	0.00660583	yes
TCONS_00008950	XLOC_003923	GB49392	410370	LOC410370	Group12.16:556218-559097	Control	Infected	OK	119.505	81.0657	-0.559913	-2.10361	0.0001	0.0116574	yes
TCONS_00009024	XLOC_003953	GB49347	411378	LOC411378	Group12.16:102319-106327	Control	Infected	OK	32.5837	50.3132	0.626786	2.35092	5e-05	0.00660583	yes
TCONS_00009065	XLOC_003966	GB49331	724772	LOC724772	Group12.16:275405-280146	Control	Infected	OK	42.2918	98.8727	1.22519	3.92826	5e-05	0.00660583	yes
TCONS_00009358	XLOC_004074	GB52115	551913	CREG	Group12.17:2678387-2680900	Control	Infected	OK	82.1583	121.302	0.56213	2.19009	5e-05	0.00660583	yes
TCONS_00009390	XLOC_004097	GB52014	408394	LOC408394	Group12.17:785477-792640	Control	Infected	OK	4.56879	2.99904	-0.607309	-1.96476	0.00055	0.0497321	yes
TCONS_00009411	XLOC_004105	GB52004	100576484	LOC100576484	Group12.17:937768-967997	Control	Infected	OK	42.8174	90.5876	1.08112	3.87315	5e-05	0.00660583	yes
TCONS_00009503	XLOC_004154	GB55729	727110	Y-x2	Group12.3:447020-449262	Control	Infected	OK	134.216	60.2052	-1.15659	-3.67359	5e-05	0.00660583	yes
TCONS_00009577	XLOC_004189	GB40217	413064	LOC413064	Group12.5:165030-173381	Control	Infected	OK	5.05435	2.14134	-1.23901	-2.06819	0.00045	0.0416399	yes
TCONS_00009622	XLOC_004229	GB51783	410149	LOC410149	Group12.6:197834-202187	Control	Infected	OK	90.1827	143.458	0.669703	2.51334	5e-05	0.00660583	yes
TCONS_00009716	XLOC_004279	GB55070	727237	LOC727237	Group12.8:749234-785838	Control	Infected	OK	24.1778	42.905	0.827463	2.66248	5e-05	0.00660583	yes
TCONS_00009887	XLOC_004380	GB49885	412209	CYP6AS4	Group13.12:24822-27484	Control	Infected	OK	54.9002	86.5757	0.65715	2.50341	5e-05	0.00660583	yes
TCONS_00009941	XLOC_004409	GB49854	406114	LOC406114	Group13.12:1662009-1669555	Control	Infected	OK	136.987	297.716	1.11989	3.64176	5e-05	0.00660583	yes
TCONS_00009968	XLOC_004422	GB40285	NA	NA	Group13.14:22456-26060	Control	Infected	OK	4.79157	12.7571	1.41273	2.63962	5e-05	0.00660583	yes
TCONS_00009970	XLOC_004423	GB40284	725159	CYP6AS10	Group13.14:27530-31722	Control	Infected	OK	29.7634	93.2301	1.64726	6.1791	5e-05	0.00660583	yes
TCONS_00010124	XLOC_004503	GB54735	100578100	LOC100578100	Group13.3:435813-456105	Control	Infected	OK	9.69701	24.3938	1.3309	2.5206	5e-05	0.00660583	yes
TCONS_00010331	XLOC_004602	GB50686	408411	LOC408411	Group13.5:377944-427897	Control	Infected	OK	1.97263	4.91916	1.31829	2.88306	5e-05	0.00660583	yes
TCONS_00010492	XLOC_004685	GB40114	NA	NA	Group13.7:404384-411255	Control	Infected	OK	5.56375	10.9163	0.972361	2.40149	0.00015	0.0165914	yes
TCONS_00010544	XLOC_004703	GB40136	NA	NA	Group13.7:1018775-1020606	Control	Infected	OK	334.003	971.866	1.5409	5.44729	5e-05	0.00660583	yes
TCONS_00010545	XLOC_004704	GB40137	726352	SP17	Group13.7:1021302-1022706	Control	Infected	OK	150.48	398.551	1.40519	5.39668	5e-05	0.00660583	yes
TCONS_00010617	XLOC_004728	GB40163	NA	NA	Group13.7:2162816-2163290	Control	Infected	OK	193.927	358.582	0.886789	3.30662	5e-05	0.00660583	yes
TCONS_00010626	XLOC_004732	GB40169	411632	LOC411632	Group13.7:2217787-2246805	Control	Infected	OK	3.53953	6.69119	0.918704	2.16489	0.00015	0.0165914	yes
TCONS_00010650	XLOC_004746	GB40092	100578090	LOC100578090	Group13.7:596979-601485	Control	Infected	OK	12.0604	24.2738	1.00912	2.17001	0.0003	0.0297263	yes
TCONS_00010689	XLOC_004762	GB40074	551592	Hr38	Group13.7:1300796-1340101	Control	Infected	OK	3.97604	2.32488	-0.774177	-2.62684	5e-05	0.00660583	yes
TCONS_00010710	XLOC_004769	GB40064	NA	NA	Group13.7:1730540-1737946	Control	Infected	OK	3.88036	11.6105	1.58116	3.16404	5e-05	0.00660583	yes
TCONS_00010913	XLOC_004876	GB43739	551327	LOC551327	Group14.10:483394-488039	Control	Infected	OK	202.185	618.118	1.61221	5.85715	5e-05	0.00660583	yes
TCONS_00010945	XLOC_004889	GB43713	410492	CYP9Q1	Group14.10:276288-329660	Control	Infected	OK	344.537	659.428	0.936558	2.5592	5e-05	0.00660583	yes
TCONS_00011171	XLOC_004986	GB54139	410509	LOC410509	Group14.13:375185-393789	Control	Infected	OK	20.8007	11.995	-0.794204	-2.835	5e-05	0.00660583	yes
TCONS_00011477	XLOC_005116	GB52724	410539	LOC410539	Group14.14:187328-206020	Control	Infected	OK	47.7026	91.2478	0.935722	2.59515	5e-05	0.00660583	yes
TCONS_00011492	XLOC_005123	GB52717	410532	LOC410532	Group14.14:463010-469230	Control	Infected	OK	11.705	19.9007	0.765691	2.08628	0.00045	0.0416399	yes
TCONS_00011725	XLOC_005209	GB41720	727121	LOC727121	Group14.15:939180-950893	Control	Infected	OK	15.8987	37.1648	1.22503	3.08067	5e-05	0.00660583	yes
TCONS_00012042	XLOC_005344	GB48468	100576136	LOC100576136	Group14.5:340207-342257	Control	Infected	OK	0.649234	2.1473	1.72571	2.7435	0.0001	0.0116574	yes
TCONS_00012894	XLOC_005760	GB47933	408534	SP44	Group15.16:77605-80174	Control	Infected	OK	77.6835	225.792	1.53931	5.85167	5e-05	0.00660583	yes
TCONS_00013119	XLOC_005850	GB50218	410583	Oat	Group15.19:2066862-2071227	Control	Infected	OK	16.9678	31.6114	0.897643	2.5623	5e-05	0.00660583	yes
TCONS_00013144	XLOC_005856	GB50226	406078	Tsf1	Group15.19:2175496-2188476	Control	Infected	OK	503.689	261.934	-0.943331	-3.03051	5e-05	0.00660583	yes
TCONS_00013229	XLOC_005888	GB50262	410578	NT-8	Group15.19:3315670-3334669	Control	Infected	OK	1.22916	2.21428	0.849173	2.03221	0.00035	0.0336978	yes
TCONS_00013251	XLOC_005897	GB50272	412231	LOC412231	Group15.19:3523940-3528561	Control	Infected	OK	67.8056	108.954	0.684242	2.21611	0.0001	0.0116574	yes
TCONS_00013283	XLOC_005915	GB50116	725202	LOC725202	Group15.19:104849-105734	Control	Infected	OK	416.383	1037.58	1.31724	5.12366	5e-05	0.00660583	yes
TCONS_00013489	XLOC_005996	GB50026	725250	LOC725250	Group15.19:1925231-2000732	Control	Infected	OK	167.36	651.534	1.96088	4.56335	5e-05	0.00660583	yes
TCONS_00013664	XLOC_006069	GB49940	NA	NA	Group15.19:3826773-3827952	Control	Infected	OK	24.1758	58.9766	1.28658	3.37066	5e-05	0.00660583	yes
TCONS_00013840	XLOC_006153	GB46223	677673	Obp14	Group15.5:448751-451726	Control	Infected	OK	85.7402	48.3595	-0.826173	-2.1522	0.0001	0.0116574	yes
TCONS_00013844	XLOC_006157	GB46227	677677	Obp18	Group15.5:466746-468921	Control	Infected	OK	704.866	480.565	-0.552619	-2.13704	0.0001	0.0116574	yes
TCONS_00014083	XLOC_006253	GB40299	552350	CPR5	Group16.1:117574-124196	Control	Infected	OK	17.2708	9.30294	-0.892574	-2.79093	5e-05	0.00660583	yes
TCONS_00014298	XLOC_006333	GB54315	724126	LOC724126	Group16.2:945102-950229	Control	Infected	OK	24.2826	44.9237	0.887557	3.2274	5e-05	0.00660583	yes
TCONS_00014415	XLOC_006413	GB51350	NA	NA	Group16.4:1588313-1589568	Control	Infected	OK	0	2.62442	Inf	NA	5e-05	0.00660583	yes
TCONS_00014432	XLOC_006427	GB51306	406115	Apid73	Group16.4:213-2955	Control	Infected	OK	20.501	7.59362	-1.43283	-3.99218	5e-05	0.00660583	yes
TCONS_00014795	XLOC_006604	GB47546	406140	Apid1	Group16.5:802417-804626	Control	Infected	OK	17.6791	10.5156	-0.74952	-2.10901	0.0004	0.0374504	yes
TCONS_00014833	XLOC_006635	GB45954	NA	NA	Group16.8:42717-46822	Control	Infected	OK	4.02112	2.40269	-0.742945	-2.04965	0.00035	0.0336978	yes
TCONS_00014878	XLOC_006651	GB45975	410658	Lim3	Group16.8:541824-547177	Control	Infected	OK	1.483	3.30679	1.15691	2.42547	0.0003	0.0297263	yes
TCONS_00015162	XLOC_006776	GB50761	410894	SP36	Group2.11:366010-368006	Control	Infected	OK	2178.87	4638.48	1.09007	3.25952	5e-05	0.00660583	yes
TCONS_00015326	XLOC_006850	GB46587	NA	NA	Group2.15:720097-723295	Control	Infected	OK	142.218	298.71	1.07065	2.2292	0.00025	0.0259618	yes
TCONS_00015632	XLOC_007035	GB49796	100578144	LOC100578144	Group2.18:470545-472058	Control	Infected	OK	4.2724	19.1499	2.16422	3.14349	5e-05	0.00660583	yes
TCONS_00015709	XLOC_007073	GB49759	NA	NA	Group2.18:916579-918259	Control	Infected	OK	804.12	1206.93	0.585855	2.17925	0.00015	0.0165914	yes
TCONS_00015718	XLOC_007078	GB49753	410870	LOC410870	Group2.18:1052169-1057635	Control	Infected	OK	3.17441	8.02181	1.33744	3.44955	5e-05	0.00660583	yes
TCONS_00015747	XLOC_007097	GB55511	726478	LOC726478	Group2.19:72574-76883	Control	Infected	OK	24.9683	16.3682	-0.609205	-2.2562	0.0001	0.0116574	yes
TCONS_00015975	XLOC_007175	GB55602	100578412	LOC100578412	Group2.19:1834763-1838850	Control	Infected	OK	3.67793	10.7286	1.5445	2.76437	5e-05	0.00660583	yes
TCONS_00016028	XLOC_007200	GB55629	726393	LOC726393	Group2.19:2374077-2378485	Control	Infected	OK	6.25926	16.5528	1.40301	4.47705	5e-05	0.00660583	yes
TCONS_00016159	XLOC_007241	GB55499	551687	LOC551687	Group2.19:39793-52307	Control	Infected	OK	32.7399	96.1449	1.55416	2.7257	5e-05	0.00660583	yes
TCONS_00016555	XLOC_007389	GB54623	552364	cin	Group2.2:29012-32803	Control	Infected	OK	20.2673	34.1812	0.754049	2.20345	0.00035	0.0336978	yes
TCONS_00016616	XLOC_007428	GB50700	409950	LOC409950	Group2.4:292804-317446	Control	Infected	OK	23.1677	35.9846	0.635264	2.34199	5e-05	0.00660583	yes
TCONS_00016845	XLOC_007558	GB45906	410087	LOC410087	Group2.8:27606-28806	Control	Infected	OK	4559.16	2583.96	-0.819187	-2.26152	5e-05	0.00660583	yes
TCONS_00017384	XLOC_007781	GB41270	100577576	LOC100577576	Group3.16:860536-878542	Control	Infected	OK	33.2434	21.9196	-0.60085	-2.19623	0.0001	0.0116574	yes
TCONS_00017599	XLOC_007887	GB51901	410976	LOC410976	Group3.3:5529-28765	Control	Infected	OK	3.35724	1.84888	-0.860625	-2.32882	0.0001	0.0116574	yes
TCONS_00017845	XLOC_007983	GB49073	725829	LOC725829	Group3.4:575931-583783	Control	Infected	OK	32.5319	55.2527	0.764189	2.95395	5e-05	0.00660583	yes
TCONS_00018219	XLOC_008173	GB55805	409872	LOC409872	Group3.8:272489-291426	Control	Infected	OK	75.5942	44.0362	-0.779586	-2.49796	5e-05	0.00660583	yes
TCONS_00018419	XLOC_008240	GB55766	551714	LOC551714	Group3.8:1131703-1138861	Control	Infected	OK	16.1004	41.839	1.37775	3.72176	5e-05	0.00660583	yes
TCONS_00018423	XLOC_008241	GB55765	NA	NA	Group3.8:1139210-1148072	Control	Infected	OK	32.8624	65.6831	0.999082	2.85228	5e-05	0.00660583	yes
TCONS_00018472	XLOC_008254	GB55746	410960	Myo1B	Group3.8:1779823-1790612	Control	Infected	OK	51.855	93.0673	0.843792	3.2578	5e-05	0.00660583	yes
TCONS_00018953	XLOC_008474	GB44122	726585	LOC726585	Group4.13:329214-333302	Control	Infected	OK	10.9992	21.8377	0.989421	3.53392	5e-05	0.00660583	yes
TCONS_00019003	XLOC_008495	GB44144	413139	Aats-phe	Group4.13:530523-532427	Control	Infected	OK	32.903	56.3586	0.776414	2.91483	5e-05	0.00660583	yes
TCONS_00019242	XLOC_008571	GB44100	726855	LOC726855	Group4.13:78896-95111	Control	Infected	OK	1130.65	3468.76	1.61726	3.85871	5e-05	0.00660583	yes
TCONS_00019805	XLOC_008785	GB53141	726980	LOC726980	Group4.5:1139834-1142486	Control	Infected	OK	47.231	151.158	1.67825	5.7854	5e-05	0.00660583	yes
TCONS_00020135	XLOC_008935	GB49544	406088	Vg	Group4.6:415444-421657	Control	Infected	OK	37.9052	18.3872	-1.0437	-3.28073	5e-05	0.00660583	yes
TCONS_00020429	XLOC_009053	GB50477	100577527	LOC100577527	Group4.9:1273165-1274244	Control	Infected	OK	1071.22	2336.19	1.12491	3.74484	5e-05	0.00660583	yes
TCONS_00020830	XLOC_009245	GB48656	412969	LOC412969	Group5.12:769780-772182	Control	Infected	OK	0.726178	2.62339	1.85303	3.16411	5e-05	0.00660583	yes
TCONS_00020843	XLOC_009250	GB48662	NA	NA	Group5.12:813369-823850	Control	Infected	OK	65.2049	154.689	1.24631	3.14693	5e-05	0.00660583	yes
TCONS_00021417	XLOC_009482	GB44503	727423	LOC727423	Group5.14:1147202-1152785	Control	Infected	OK	62.1998	43.2127	-0.525457	-2.02251	0.0003	0.0297263	yes
TCONS_00021483	XLOC_009498	GB44483	724743	LOC724743	Group5.14:1638133-1642411	Control	Infected	OK	3.85155	17.2897	2.1664	2.65839	0.0004	0.0374504	yes
TCONS_00021551	XLOC_009533	GB44442	NA	NA	Group5.14:2290080-2298089	Control	Infected	OK	6.90384	3.43028	-1.00907	-2.54848	0.00015	0.0165914	yes
TCONS_00021695	XLOC_009596	GB47823	725760	Tspan3	Group5.15:74093-89202	Control	Infected	OK	25.979	52.7996	1.02318	3.01384	5e-05	0.00660583	yes
TCONS_00021728	XLOC_009608	GB41946	410065	Cpap3-d	Group5.16:7297-13785	Control	Infected	OK	72.172	45.6643	-0.660372	-2.51874	5e-05	0.00660583	yes
TCONS_00021815	XLOC_009647	GB41369	411381	LOC411381	Group5.18:560345-566821	Control	Infected	OK	26.4967	60.1752	1.18336	3.51764	5e-05	0.00660583	yes
TCONS_00022521	XLOC_009985	GB46749	413705	LOC413705	Group5.9:196487-201521	Control	Infected	OK	35.6924	123.602	1.79201	2.75203	0.0001	0.0116574	yes
TCONS_00022787	XLOC_010116	GB51223	406142	LOC406142	Group6.1:583046-617188	Control	Infected	OK	346.776	148.877	-1.21989	-2.19998	0.0003	0.0297263	yes
TCONS_00022950	XLOC_010207	GB52185	100578041	LOC100578041	Group6.14:294820-298955	Control	Infected	OK	9.61915	22.6266	1.23404	2.73626	5e-05	0.00660583	yes
TCONS_00022952	XLOC_010208	GB52186	409626	SP40	Group6.14:345453-348866	Control	Infected	OK	51.3681	178.501	1.79699	6.59336	5e-05	0.00660583	yes
TCONS_00023745	XLOC_010573	GB41428	406143	Def1	Group6.20:1233384-1234915	Control	Infected	OK	686.453	453.911	-0.596749	-2.23104	0.0001	0.0116574	yes
TCONS_00023811	XLOC_010613	GB52947	408878	LOC408878	Group6.23:659375-667356	Control	Infected	OK	17.1624	48.0104	1.48409	3.22238	5e-05	0.00660583	yes
TCONS_00024045	XLOC_010736	GB53565	551600	Cht5	Group6.32:354538-357589	Control	Infected	OK	6.07495	19.5959	1.68961	4.95743	5e-05	0.00660583	yes
TCONS_00024068	XLOC_010748	GB53578	409708	LOC409708	Group6.32:878820-887876	Control	Infected	OK	58.5206	107.37	0.875579	2.43523	0.0001	0.0116574	yes
TCONS_00024263	XLOC_010832	GB45391	551552	Dip-C	Group6.37:63290-65718	Control	Infected	OK	67.4299	105.918	0.651491	2.21351	0.0003	0.0297263	yes
TCONS_00024283	XLOC_010841	GB45400	552285	inx7	Group6.37:180826-192181	Control	Infected	OK	47.126	107.991	1.19632	4.23565	5e-05	0.00660583	yes
TCONS_00024366	XLOC_010873	GB45439	100577373	LOC100577373	Group6.37:567633-571639	Control	Infected	OK	5.05405	12.3483	1.2888	3.28271	5e-05	0.00660583	yes
TCONS_00024597	XLOC_010982	GB55705	726481	LOC726481	Group6.38:4227-8694	Control	Infected	OK	17.4004	32.8501	0.916773	2.5334	0.0001	0.0116574	yes
TCONS_00024598	XLOC_010983	GB55706	726463	LOC726463	Group6.38:10738-15857	Control	Infected	OK	24.6773	46.8003	0.923334	3.34086	5e-05	0.00660583	yes
TCONS_00024685	XLOC_011035	GB48079	413645	SP22	Group6.7:19716-23987	Control	Infected	OK	268.83	1091.54	2.0216	7.1114	5e-05	0.00660583	yes
TCONS_00024705	XLOC_011048	GB41097	724565	SP18	Group6.9:366302-369123	Control	Infected	OK	27.4135	43.0398	0.650783	2.25456	5e-05	0.00660583	yes
TCONS_00024738	XLOC_011062	GB40261	552600	LOC552600	Group7.1:115990-145239	Control	Infected	OK	56.6255	141.014	1.31632	2.61899	5e-05	0.00660583	yes
TCONS_00024783	XLOC_011075	GB53798	409801	LOC409801	Group7.10:380770-390341	Control	Infected	OK	130.898	70.8943	-0.884698	-2.30128	0.00025	0.0259618	yes
TCONS_00024826	XLOC_011097	GB53769	100577875	LOC100577875	Group7.10:613941-621985	Control	Infected	OK	52.7545	111.824	1.08387	3.82513	5e-05	0.00660583	yes
TCONS_00024939	XLOC_011161	GB46286	551524	LOC551524	Group7.16:74688-79241	Control	Infected	OK	436.867	1259.79	1.52792	5.24972	5e-05	0.00660583	yes
TCONS_00024978	XLOC_011177	GB43310	724312	LOC724312	Group7.17:507368-512240	Control	Infected	OK	4.02641	25.1121	2.64082	7.30435	5e-05	0.00660583	yes
TCONS_00024979	XLOC_011178	GB43311	100578995	LOC100578995	Group7.17:514098-518027	Control	Infected	OK	1.84997	4.75513	1.36198	2.94051	5e-05	0.00660583	yes
TCONS_00025295	XLOC_011305	GB42482	412810	LOC412810	Group7.21:1169465-1209784	Control	Infected	OK	19.3429	45.7362	1.24153	2.54027	5e-05	0.00660583	yes
TCONS_00025323	XLOC_011313	GB42492	100576293	LOC100576293	Group7.21:1482935-1495615	Control	Infected	OK	14.7571	9.20066	-0.681597	-2.44465	5e-05	0.00660583	yes
TCONS_00025324	XLOC_011314	GB42493	724749	LOC724749	Group7.21:1498139-1503903	Control	Infected	OK	10.9113	6.71389	-0.700605	-2.39778	0.0001	0.0116574	yes
TCONS_00025376	XLOC_011340	GB42434	100577156	LOC100577156	Group7.21:1007746-1058755	Control	Infected	OK	1066.17	2311.02	1.1161	3.26709	5e-05	0.00660583	yes
TCONS_00025394	XLOC_011345	GB42427	409619	LOC409619	Group7.21:1248410-1283759	Control	Infected	OK	11.6734	48.1757	2.04508	2.2209	0.0004	0.0374504	yes
TCONS_00025397	XLOC_011346	GB42426	551180	LOC551180	Group7.21:1248410-1283759	Control	Infected	OK	205.052	681.341	1.73239	4.86262	5e-05	0.00660583	yes
TCONS_00025398	XLOC_011347	GB42425	551224	LOC551224	Group7.21:1286296-1293294	Control	Infected	OK	7.02848	20.1984	1.52296	5.14398	5e-05	0.00660583	yes
TCONS_00025435	XLOC_011364	GB42410	100578816	LOC100578816	Group7.21:1634341-1636228	Control	Infected	OK	140.364	36.1526	-1.957	-4.53049	5e-05	0.00660583	yes
TCONS_00025436	XLOC_011365	GB42409	408922	LOC408922	Group7.21:1638662-1780149	Control	Infected	OK	4.7708	1.4956	-1.6735	-3.67207	5e-05	0.00660583	yes
TCONS_00025537	XLOC_011402	GB44367	724436	LOC724436	Group7.22:772823-774295	Control	Infected	OK	27.6497	69.8279	1.33654	3.61777	5e-05	0.00660583	yes
TCONS_00025697	XLOC_011467	GB48147	100578269	LOC100578269	Group7.24:390414-393921	Control	Infected	OK	17.2975	44.7679	1.37191	4.98747	5e-05	0.00660583	yes
TCONS_00025841	XLOC_011529	GB48109	409162	LOC409162	Group7.24:717897-729329	Control	Infected	OK	5.70301	24.8202	2.12172	6.00802	5e-05	0.00660583	yes
TCONS_00025905	XLOC_011568	GB49706	551570	LOC551570	Group7.5:282592-285233	Control	Infected	OK	19.7335	40.6575	1.04287	3.10496	5e-05	0.00660583	yes
TCONS_00026332	XLOC_011747	GB52836	NA	NA	Group8.11:9737-86403	Control	Infected	OK	310.244	554.975	0.839021	2.48244	5e-05	0.00660583	yes
TCONS_00026491	XLOC_011820	GB48862	NA	NA	Group8.14:209728-212357	Control	Infected	OK	43.2763	15.3971	-1.49092	-3.39526	5e-05	0.00660583	yes
TCONS_00026535	XLOC_011847	GB41981	412192	LOC412192	Group8.17:33913-35806	Control	Infected	OK	231.619	86.6023	-1.41928	-5.31498	5e-05	0.00660583	yes
TCONS_00026640	XLOC_011895	GB51724	726315	LOC726315	Group8.21:181283-186373	Control	Infected	OK	17.1693	43.059	1.32648	3.21508	5e-05	0.00660583	yes
TCONS_00026663	XLOC_011905	GB51733	726571	LOC726571	Group8.21:390216-393271	Control	Infected	OK	195.193	450.049	1.20518	4.51559	5e-05	0.00660583	yes
TCONS_00026683	XLOC_011912	GB51741	727472	PGRP-S3	Group8.21:600563-602339	Control	Infected	OK	43.2841	26.3065	-0.718421	-2.28748	0.0001	0.0116574	yes
TCONS_00026709	XLOC_011919	GB51751	409814	LOC409814	Group8.21:738110-745927	Control	Infected	OK	4.53902	12.8615	1.5026	2.40867	0.00015	0.0165914	yes
TCONS_00026826	XLOC_011971	GB51666	412694	Tspan11	Group8.21:571177-577982	Control	Infected	OK	48.4415	85.925	0.826835	3.089	5e-05	0.00660583	yes
TCONS_00026863	XLOC_011986	GB51650	551863	LOC551863	Group8.21:858068-865597	Control	Infected	OK	19.2103	31.12	0.695967	2.42449	5e-05	0.00660583	yes
TCONS_00027321	XLOC_012201	GB40531	100578051	LOC100578051	Group8.6:1151686-1194588	Control	Infected	OK	15.6619	10.224	-0.615306	-2.27259	5e-05	0.00660583	yes
TCONS_00027834	XLOC_012435	GB43890	411392	LOC411392	Group8.8:583953-585803	Control	Infected	OK	16.6854	29.5051	0.822379	2.34205	0.0001	0.0116574	yes
TCONS_00027917	XLOC_012458	GB43921	413103	LOC413103	Group8.8:920018-924333	Control	Infected	OK	37.8888	56.4616	0.575497	2.10677	0.0003	0.0297263	yes
TCONS_00028025	XLOC_012492	GB43825	409341	cathD	Group8.8:717403-722522	Control	Infected	OK	469.918	1190.76	1.34141	4.04803	5e-05	0.00660583	yes
TCONS_00028070	XLOC_012517	GB41842	552503	LOC552503	Group8.9:56125-61719	Control	Infected	OK	16.1379	25.4278	0.655958	1.99525	0.0005	0.0455575	yes
TCONS_00028443	XLOC_012640	GB41760	411353	LOC411353	Group8.9:1393235-1395514	Control	Infected	OK	149.538	569.912	1.93023	7.09461	5e-05	0.00660583	yes
TCONS_00028697	XLOC_012752	GB42817	409310	LOC409310	Group9.10:1716791-1721242	Control	Infected	OK	27.3367	41.5887	0.605355	2.3433	0.0001	0.0116574	yes
TCONS_00028814	XLOC_012793	GB42865	100577409	LOC100577409	Group9.10:2642030-2696080	Control	Infected	OK	6.87614	4.02689	-0.771934	-2.05613	0.0005	0.0455575	yes
TCONS_00028926	XLOC_012847	GB42741	NA	NA	Group9.10:56637-58593	Control	Infected	OK	161.823	377.806	1.22323	3.29332	5e-05	0.00660583	yes
TCONS_00029171	XLOC_012946	GB42624	726629	LOC726629	Group9.10:2719149-2721030	Control	Infected	OK	3.31132	0.630704	-2.39237	-2.91109	0.0002	0.0214243	yes
TCONS_00029181	XLOC_012949	GB42621	726750	LOC726750	Group9.10:2730706-2738129	Control	Infected	OK	90.0517	50.4096	-0.837055	-2.16566	0.0001	0.0116574	yes
TCONS_00029183	XLOC_012950	GB42619	726796	LOC726796	Group9.10:2742929-2774274	Control	Infected	OK	0.322681	1.65346	2.35731	3.79391	5e-05	0.00660583	yes
TCONS_00029192	XLOC_012952	GB42616	726818	LOC726818	Group9.10:2780563-2787329	Control	Infected	OK	108.331	188.187	0.79672	2.5181	5e-05	0.00660583	yes
TCONS_00029233	XLOC_012981	GB42586	NA	NA	Group9.10:4012304-4016924	Control	Infected	OK	16.8436	34.1501	1.01969	2.61419	5e-05	0.00660583	yes
TCONS_00029338	XLOC_013037	GB53404	411296	LOC411296	Group9.12:610664-617454	Control	Infected	OK	4.04666	6.19615	0.614642	2.1874	0.0001	0.0116574	yes
TCONS_00029345	XLOC_013040	GB53407	100578345	LOC100578345	Group9.12:831487-836230	Control	Infected	OK	5.0832	1.44978	-1.80991	-3.00232	0.0001	0.0116574	yes
TCONS_00029557	XLOC_013140	GB53354	726934	SPH50	Group9.12:719672-721869	Control	Infected	OK	24.9326	59.452	1.25369	4.65393	5e-05	0.00660583	yes
TCONS_00029602	XLOC_013163	GB53331	552546	LOC552546	Group9.12:982999-994520	Control	Infected	OK	2.04304	0.892043	-1.19553	-2.49407	0.00015	0.0165914	yes
TCONS_00029667	XLOC_013185	GB53306	408992	LOC408992	Group9.12:1336562-1343228	Control	Infected	OK	3.94298	14.8878	1.91677	6.27165	5e-05	0.00660583	yes
TCONS_00030141	XLOC_013434	GB49848	100577143	LOC100577143	GroupUn109:15957-16880	Control	Infected	OK	685.718	1780.02	1.37621	5.13359	5e-05	0.00660583	yes
TCONS_00030155	XLOC_013448	GB47903	727392	CPR24	GroupUn11:32517-35049	Control	Infected	OK	28.1994	13.3573	-1.07804	-2.57636	5e-05	0.00660583	yes
TCONS_00030317	XLOC_013556	GB52667	552202	LOC552202	GroupUn125:10800-27647	Control	Infected	OK	12.9114	25.9584	1.00756	3.38087	5e-05	0.00660583	yes
TCONS_00030528	XLOC_013678	GB48820	100578030	LOC100578030	GroupUn14:116069-131904	Control	Infected	OK	92.8211	53.5687	-0.793061	-2.3905	5e-05	0.00660583	yes
TCONS_00030591	XLOC_013725	GB50629	411781	LOC411781	GroupUn148:39518-45882	Control	Infected	OK	13.2439	33.4884	1.33833	3.22925	5e-05	0.00660583	yes
TCONS_00030592	XLOC_013726	GB50630	412316	LOC412316	GroupUn148:70708-74531	Control	Infected	OK	11.4088	25.1678	1.14143	3.8468	5e-05	0.00660583	yes
TCONS_00030783	XLOC_013845	GB49930	725069	LOC725069	GroupUn170:35746-59753	Control	Infected	OK	10.2639	21.8013	1.08683	3.26611	5e-05	0.00660583	yes
TCONS_00030811	XLOC_013855	GB48321	413631	LOC413631	GroupUn171:28850-42666	Control	Infected	OK	23.5369	52.1842	1.14869	2.45072	5e-05	0.00660583	yes
TCONS_00030869	XLOC_013902	GB43690	727344	LOC727344	GroupUn18:5079-6834	Control	Infected	OK	92.4733	191.767	1.05225	3.44187	5e-05	0.00660583	yes
TCONS_00030870	XLOC_013903	GB43689	727522	LOC727522	GroupUn18:10548-11560	Control	Infected	OK	10.6046	22.488	1.08446	2.81372	5e-05	0.00660583	yes
TCONS_00031231	XLOC_014151	GB51467	100578021	LOC100578021	GroupUn2288:276-1299	Control	Infected	OK	24.0233	10.6412	-1.17478	-2.61616	0.0002	0.0214243	yes
TCONS_00031241	XLOC_014158	GB45746	551197	CYP6AS15	GroupUn23:73321-77743	Control	Infected	OK	15.6802	23.328	0.573116	2.06619	0.00015	0.0165914	yes
TCONS_00031315	XLOC_014218	GB48728	NA	NA	GroupUn241:13-6089	Control	Infected	OK	3.64794	7.06066	0.952721	2.09425	0.00035	0.0336978	yes
TCONS_00031644	XLOC_014480	GB45565	552301	SP35	GroupUn3:328850-389636	Control	Infected	OK	59.3392	112.186	0.91884	3.33525	5e-05	0.00660583	yes
TCONS_00031892	XLOC_014698	GB49509	100578838	LOC100578838	GroupUn3525:14431-15210	Control	Infected	OK	185.606	330.19	0.831054	2.33757	5e-05	0.00660583	yes
TCONS_00031897	XLOC_014703	GB42571	552638	LOC552638	GroupUn3539:15-751	Control	Infected	OK	60.8548	32.9009	-0.887245	-2.81586	5e-05	0.00660583	yes
TCONS_00031915	XLOC_014721	GB47520	725305	LOC725305	GroupUn3591:75-2434	Control	Infected	OK	74.8762	31.4679	-1.25062	-1.92577	0.0004	0.0374504	yes
TCONS_00031963	XLOC_014767	GB45796	727045	LOC727045	GroupUn3757:4-1903	Control	Infected	OK	3.62661	0.72631	-2.31997	-3.24588	0.00015	0.0165914	yes
TCONS_00032074	XLOC_014865	GB51436	727243	LOC727243	GroupUn4007:213-1555	Control	Infected	OK	9.66224	46.2929	2.26036	6.44676	5e-05	0.00660583	yes
TCONS_00032099	XLOC_014890	GB51441	100578586	LOC100578586	GroupUn41:34398-54397	Control	Infected	OK	127.731	84.2076	-0.601082	-2.29664	5e-05	0.00660583	yes
TCONS_00032249	XLOC_015000	GB48492	449496	JHBP-1	GroupUn4341:182-3153	Control	Infected	OK	28.8408	49.0068	0.764871	2.48158	5e-05	0.00660583	yes
TCONS_00032384	XLOC_015121	GB49295	551232	LOC551232	GroupUn4673:3358-13350	Control	Infected	OK	1.21267	0.489296	-1.30941	-2.22909	0.0004	0.0374504	yes
TCONS_00032935	XLOC_015520	GB48905	552304	GstS1	GroupUn76:69773-73232	Control	Infected	OK	150.776	318.913	1.08075	4.20492	5e-05	0.00660583	yes
TCONS_00032981	XLOC_015551	GB48289	726292	LOC726292	GroupUn83:11009-39251	Control	Infected	OK	154.563	375.908	1.28219	4.91256	5e-05	0.00660583	yes
TCONS_00032991	XLOC_015560	GB46103	100577161	LOC100577161	GroupUn85:26138-31448	Control	Infected	OK	4.74528	27.7755	2.54925	6.40079	5e-05	0.00660583	yes

## Sheet: isoforms_10_m
test_id	gene_id	gene	gene_entry	gene_symbol	locus	sample_1	sample_2	status	value_1	value_2	log2.fold_change.	test_stat	p_value	q_value	significant
TCONS_00000222	XLOC_000101	GB40836	100576126	LOC100576126	Group1.10:1025091-1032236	Control	Infected	OK	5.00452	1.17332	-2.09263	-3.28594	5e-05	0.0163703	yes
TCONS_00000542	XLOC_000262	GB51807	550645	PhKgamma	Group1.14:383451-389345	Control	Infected	OK	35.3578	75.0011	1.08488	2.34469	0.00015	0.0382547	yes
TCONS_00001789	XLOC_000827	GB53888	100578347	LOC100578347	Group1.26:80699-82619	Control	Infected	OK	98.2152	34.4071	-1.51324	-3.29905	5e-05	0.0163703	yes
TCONS_00001792	XLOC_000829	-	NA	NA	Group1.26:90235-90960	Control	Infected	OK	66.4905	17.4395	-1.93079	-5.04846	5e-05	0.0163703	yes
TCONS_00002680	XLOC_001194	GB42217	727333	LOC727333	Group1.34:31408-36043	Control	Infected	OK	50.563	181.817	1.84633	5.82015	5e-05	0.0163703	yes
TCONS_00003162	XLOC_001402	GB48020	552041	LOC552041	Group1.4:227576-291902	Control	Infected	OK	657.891	2147.62	1.70682	2.35783	0.00015	0.0382547	yes
TCONS_00003798	XLOC_001676	GB42310	724284	LOC724284	Group1.43:164691-167125	Control	Infected	OK	175.885	85.3859	-1.04256	-2.9676	5e-05	0.0163703	yes
TCONS_00005346	XLOC_002364	GB51107	100578731	LOC100578731	Group10.26:1701018-1703709	Control	Infected	OK	184.599	114.012	-0.695207	-2.28204	5e-05	0.0163703	yes
TCONS_00006447	XLOC_002870	GB43518	NA	NA	Group11.14:6958-8727	Control	Infected	OK	4.28465	11.1892	1.38486	2.71631	5e-05	0.0163703	yes
TCONS_00006470	XLOC_002883	GB43509	NA	NA	Group11.14:84132-88105	Control	Infected	OK	16.9354	6.37138	-1.41037	-3.58788	5e-05	0.0163703	yes
TCONS_00008445	XLOC_003674	GB55215	409873	Mrjp9	Group11.6:880668-884668	Control	Infected	OK	55.7319	87.5793	0.652085	2.27112	0.00015	0.0382547	yes
TCONS_00008832	XLOC_003848	GB40697	406135	Apamin	Group12.13:1993652-1995233	Control	Infected	OK	280.109	116.716	-1.26298	-2.70646	0.00015	0.0382547	yes
TCONS_00009579	XLOC_004150	GB52004	100576484	LOC100576484	Group12.17:937864-968086	Control	Infected	OK	106.709	65.4963	-0.704195	-2.18246	0.00015	0.0382547	yes
TCONS_00009711	XLOC_004229	GB40227	412797	LOC412797	Group12.5:70673-74580	Control	Infected	OK	15.222	5.22567	-1.54247	-3.06786	5e-05	0.0163703	yes
TCONS_00009940	XLOC_004366	GB47804	725158	PGRP-S1	Group13.10:1081130-1083172	Control	Infected	OK	95.2482	36.1122	-1.39921	-4.14081	5e-05	0.0163703	yes
TCONS_00010144	XLOC_004467	GB49854	406114	LOC406114	Group13.12:1662002-1669447	Control	Infected	OK	139.382	48.5625	-1.52113	-3.38909	5e-05	0.0163703	yes
TCONS_00010173	XLOC_004480	GB40284	725159	CYP6AS10	Group13.14:27530-31722	Control	Infected	OK	79.306	48.6314	-0.705541	-2.40402	5e-05	0.0163703	yes
TCONS_00010969	XLOC_004847	GB53860	724644	LOC724644	Group13.9:260378-267477	Control	Infected	OK	21.0558	45.6893	1.11764	3.21727	5e-05	0.0163703	yes
TCONS_00011089	XLOC_004888	GB49021	724464	LOC724464	Group14.1:254027-260459	Control	Infected	OK	32.8267	14.657	-1.16328	-2.82509	5e-05	0.0163703	yes
TCONS_00011141	XLOC_004922	GB43739	551327	LOC551327	Group14.10:483394-488039	Control	Infected	OK	312.008	138.601	-1.17065	-3.84512	5e-05	0.0163703	yes
TCONS_00013004	XLOC_005776	GB50610	100576418	LOC100576418	Group15.14:1353607-1400575	Control	Infected	OK	292.411	138.08	-1.08249	-2.44333	0.0001	0.0288429	yes
TCONS_00013126	XLOC_005835	GB47933	408534	SP44	Group15.16:77605-80174	Control	Infected	OK	182.124	116.041	-0.650288	-2.23663	0.00015	0.0382547	yes
TCONS_00013148	XLOC_005852	GB50121	725380	Amci	Group15.19:107581-109788	Control	Infected	OK	543.435	258.616	-1.0713	-3.17758	5e-05	0.0163703	yes
TCONS_00013241	XLOC_005892	GB50170	100577783	LOC100577783	Group15.19:1293244-1309668	Control	Infected	OK	3.38632	1.38891	-1.28576	-2.58137	0.0001	0.0288429	yes
TCONS_00013538	XLOC_005992	GB50116	725202	LOC725202	Group15.19:104131-105761	Control	Infected	OK	858.12	465.693	-0.881801	-2.80208	5e-05	0.0163703	yes
TCONS_00013910	XLOC_006142	GB49940	NA	NA	Group15.19:3826803-3828039	Control	Infected	OK	89.4663	47.0652	-0.926684	-2.36219	0.00015	0.0382547	yes
TCONS_00014088	XLOC_006228	GB46226	552478	Obp17	Group15.5:462310-464606	Control	Infected	OK	188.355	113.626	-0.729165	-2.41101	5e-05	0.0163703	yes
TCONS_00014186	XLOC_006269	GB51800	409090	LOC409090	Group15.8:129247-135940	Control	Infected	OK	81.6195	48.1988	-0.759916	-2.63591	5e-05	0.0163703	yes
TCONS_00014409	XLOC_006367	GB54401	724867	LOC724867	Group16.2:1582619-1611162	Control	Infected	OK	9.29836	18.5648	0.99752	2.88863	5e-05	0.0163703	yes
TCONS_00014729	XLOC_006535	GB51270	NA	NA	Group16.4:1591785-1594913	Control	Infected	OK	0	1.22817	Inf	NA	0.0001	0.0288429	yes
TCONS_00015019	XLOC_006662	GB47563	NA	NA	Group16.5:511056-668823	Control	Infected	OK	485.341	160.344	-1.59783	-2.82643	5e-05	0.0163703	yes
TCONS_00015124	XLOC_006720	GB45973	410638	Ddc	Group16.8:471097-479167	Control	Infected	OK	30.0959	48.015	0.673918	2.32441	5e-05	0.0163703	yes
TCONS_00015624	XLOC_006950	GB52454	413186	LOC413186	Group2.17:467902-471186	Control	Infected	OK	58.2012	92.686	0.671302	2.30885	5e-05	0.0163703	yes
TCONS_00015998	XLOC_007158	GB49750	724187	LOC724187	Group2.18:1213870-1216147	Control	Infected	OK	3.95601	1.48806	-1.41061	-2.2918	0.0002	0.048456	yes
TCONS_00016033	XLOC_007178	GB55515	408650	LOC408650	Group2.19:111425-113740	Control	Infected	OK	84.2517	145.543	0.788668	2.58236	5e-05	0.0163703	yes
TCONS_00017920	XLOC_007976	GB50636	724382	Cpap3-a	Group3.19:4658-7800	Control	Infected	OK	12.3949	4.98339	-1.31455	-2.78709	5e-05	0.0163703	yes
TCONS_00017939	XLOC_007989	GB51901	410976	LOC410976	Group3.3:6011-27195	Control	Infected	OK	1.63544	0.513813	-1.67037	-2.53303	0.0001	0.0288429	yes
TCONS_00018485	XLOC_008245	GB51530	NA	NA	Group3.7:573845-574580	Control	Infected	OK	0	18.4732	Inf	NA	5e-05	0.0163703	yes
TCONS_00018742	XLOC_008350	GB55766	551714	LOC551714	Group3.8:1135557-1138741	Control	Infected	OK	43.8955	27.1121	-0.695135	-2.39057	5e-05	0.0163703	yes
TCONS_00018970	XLOC_008438	GB53756	410928	Est-6	Group3.9:2291579-2294138	Control	Infected	OK	4.43434	0.858745	-2.36842	-3.66795	5e-05	0.0163703	yes
TCONS_00020047	XLOC_008871	GB54889	NA	NA	Group4.4:153-483	Control	Infected	OK	0	8.71965	Inf	NA	5e-05	0.0163703	yes
TCONS_00020209	XLOC_008927	GB53114	100037419	Apd-3	Group4.5:140847-142899	Control	Infected	OK	557.94	174.887	-1.67369	-3.18085	5e-05	0.0163703	yes
TCONS_00020468	XLOC_009039	GB49544	406088	Vg	Group4.6:415444-421657	Control	Infected	OK	37.4386	16.8081	-1.15537	-3.37227	5e-05	0.0163703	yes
TCONS_00020724	XLOC_009139	GB50453	413115	CPR19	Group4.9:210656-213961	Control	Infected	OK	40.5918	14.7485	-1.46062	-2.83185	5e-05	0.0163703	yes
TCONS_00020796	XLOC_009175	GB50441	413113	LOC413113	Group4.9:28543-49243	Control	Infected	OK	8.99717	4.41681	-1.02647	-2.72934	5e-05	0.0163703	yes
TCONS_00020799	XLOC_009177	GB50439	725547	LOC725547	Group4.9:49387-145005	Control	Infected	OK	23.673	7.95799	-1.57276	-2.88841	5e-05	0.0163703	yes
TCONS_00020822	XLOC_009191	GB50423	408807	IRP30	Group4.9:671591-673157	Control	Infected	OK	81.4426	140.221	0.783844	2.68493	5e-05	0.0163703	yes
TCONS_00021180	XLOC_009347	GB48662	NA	NA	Group5.12:813369-816538	Control	Infected	OK	117.166	56.1057	-1.06234	-2.99994	5e-05	0.0163703	yes
TCONS_00021685	XLOC_009548	GB44548	551044	Gld2	Group5.14:307722-316599	Control	Infected	OK	18.5632	35.4816	0.934626	2.30533	0.00015	0.0382547	yes
TCONS_00022308	XLOC_009812	GB52308	724560	LOC724560	Group5.2:742763-747730	Control	Infected	OK	33.0972	79.0133	1.25538	2.62038	5e-05	0.0163703	yes
TCONS_00022778	XLOC_010030	GB51383	550965	CYP6AR1	Group5.7:410824-444655	Control	Infected	OK	1.49915	6.47664	2.1111	3.31189	5e-05	0.0163703	yes
TCONS_00023159	XLOC_010206	GB51217	NA	NA	Group6.1:324754-433119	Control	Infected	OK	7.11423	36.8304	2.37212	2.76114	5e-05	0.0163703	yes
TCONS_00023334	XLOC_010301	GB52186	409626	SP40	Group6.14:345453-348866	Control	Infected	OK	130.03	67.3814	-0.948421	-3.1636	5e-05	0.0163703	yes
TCONS_00024453	XLOC_010841	GB53565	551600	Cht5	Group6.32:354538-357589	Control	Infected	OK	5.80236	109.715	4.24098	10.1106	5e-05	0.0163703	yes
TCONS_00024472	XLOC_010853	GB53576	406093	LOC406093	Group6.32:876049-887876	Control	Infected	OK	1798.32	5441.8	1.59743	2.86819	5e-05	0.0163703	yes
TCONS_00024479	XLOC_010855	GB53579	409709	LOC409709	Group6.32:889130-894861	Control	Infected	OK	49.3122	89.9695	0.86749	2.15712	0.00015	0.0382547	yes
TCONS_00025154	XLOC_011148	GB48079	413645	SP22	Group6.7:19716-23987	Control	Infected	OK	398.437	234.428	-0.765207	-2.39065	5e-05	0.0163703	yes
TCONS_00025171	XLOC_011162	GB41097	724565	SP18	Group6.9:366302-369123	Control	Infected	OK	11.0244	29.9776	1.44318	3.58152	5e-05	0.0163703	yes
TCONS_00025804	XLOC_011428	GB42493	724749	LOC724749	Group7.21:1483522-1507560	Control	Infected	OK	13.5694	3.46659	-1.96876	-2.54496	0.0002	0.048456	yes
TCONS_00025881	XLOC_011460	GB42426	551180	LOC551180	Group7.21:1274590-1283759	Control	Infected	OK	463.919	239.361	-0.954684	-2.56322	5e-05	0.0163703	yes
TCONS_00025918	XLOC_011476	GB42410	100578816	LOC100578816	Group7.21:1632288-1636409	Control	Infected	OK	14.6682	5.89741	-1.31454	-2.38061	5e-05	0.0163703	yes
TCONS_00026192	XLOC_011581	GB48147	100578269	LOC100578269	Group7.24:390414-393921	Control	Infected	OK	51.155	28.0615	-0.866282	-2.95522	5e-05	0.0163703	yes
TCONS_00026965	XLOC_011921	GB48861	552685	LOC552685	Group8.14:187694-201015	Control	Infected	OK	274.779	91.0794	-1.59307	-3.96159	5e-05	0.0163703	yes
TCONS_00027140	XLOC_012013	GB51733	726571	LOC726571	Group8.21:390216-393271	Control	Infected	OK	495.304	280.245	-0.821625	-2.47889	5e-05	0.0163703	yes
TCONS_00027257	XLOC_012052	GB51698	726848	Hex70a	Group8.21:96227-100093	Control	Infected	OK	13.0576	4.68337	-1.47927	-2.69707	0.0002	0.048456	yes
TCONS_00027305	XLOC_012079	GB51670	724225	LOC724225	Group8.21:489800-494842	Control	Infected	OK	0.975268	2.81307	1.52828	2.43075	0.0001	0.0288429	yes
TCONS_00027761	XLOC_012271	GB40493	NA	NA	Group8.6:504060-504979	Control	Infected	OK	19.5753	48.6985	1.31484	3.31724	5e-05	0.0163703	yes
TCONS_00027998	XLOC_012353	GB40421	NA	NA	Group8.6:199346-208637	Control	Infected	OK	2.58787	0.887481	-1.54398	-2.37857	0.0002	0.048456	yes
TCONS_00028540	XLOC_012579	GB43825	409341	cathD	Group8.8:717311-722522	Control	Infected	OK	328.02	135.092	-1.27984	-2.35894	5e-05	0.0163703	yes
TCONS_00028935	XLOC_012702	GB41792	411273	LOC411273	Group8.9:643938-646750	Control	Infected	OK	14.0574	6.70345	-1.06835	-2.80346	5e-05	0.0163703	yes
TCONS_00028967	XLOC_012719	GB41773	408970	LOC408970	Group8.9:1116618-1127439	Control	Infected	OK	23.1828	11.6004	-0.998875	-2.44052	5e-05	0.0163703	yes
TCONS_00028969	XLOC_012720	GB41772	100577901	LOC100577901	Group8.9:1139150-1147020	Control	Infected	OK	21.9924	10.6933	-1.04031	-3.36448	5e-05	0.0163703	yes
TCONS_00029213	XLOC_012821	GB42798	552773	LOC552773	Group9.10:1093075-1097366	Control	Infected	OK	23.518	13.6184	-0.788209	-2.16437	0.0002	0.048456	yes
TCONS_00030089	XLOC_013209	GB53371	677671	Obp3	Group9.12:369020-371199	Control	Infected	OK	303.425	101.532	-1.5794	-4.7851	5e-05	0.0163703	yes
TCONS_00030233	XLOC_013267	GB53306	408992	LOC408992	Group9.12:1336497-1343228	Control	Infected	OK	8.38744	4.67097	-0.844508	-2.38778	5e-05	0.0163703	yes
TCONS_00030710	XLOC_013532	GB47905	552758	LOC552758	GroupUn11:54946-81210	Control	Infected	OK	44.232	24.8483	-0.831944	-2.53554	5e-05	0.0163703	yes
TCONS_00031076	XLOC_013761	GB48823	727197	CPR2	GroupUn14:89411-90516	Control	Infected	OK	12.4961	26.4427	1.08139	2.61335	5e-05	0.0163703	yes
TCONS_00031430	XLOC_013990	GB43690	727344	LOC727344	GroupUn18:5079-6834	Control	Infected	OK	61.1289	25.1103	-1.28357	-3.76526	5e-05	0.0163703	yes
TCONS_00031432	XLOC_013992	GB43688	100578392	LOC100578392	GroupUn18:29049-30387	Control	Infected	OK	2.22249	14.6175	2.71745	4.38877	5e-05	0.0163703	yes
TCONS_00031651	XLOC_014142	GB49819	100577298	LOC100577298	GroupUn2036:448-3048	Control	Infected	OK	0	1.96957	Inf	NA	5e-05	0.0163703	yes
TCONS_00031653	XLOC_014143	GB51446	727367	LOC727367	GroupUn2039:157-745	Control	Infected	OK	9.78466	31.8617	1.70323	3.83969	0.00015	0.0382547	yes
TCONS_00031692	XLOC_014177	GB40038	552136	LOC552136	GroupUn2145:26-1817	Control	Infected	OK	2.05376	0	#NAME?	NA	5e-05	0.0163703	yes
TCONS_00032265	XLOC_014619	GB40247	NA	NA	GroupUn3120:43-1243	Control	Infected	OK	4.57908	0	#NAME?	NA	0.0001	0.0288429	yes
TCONS_00033363	XLOC_015522	GB51371	727342	LOC727342	GroupUn622:71-1348	Control	Infected	OK	45.4138	71.7637	0.660122	2.1269	0.00015	0.0382547	yes
TCONS_00033392	XLOC_015541	GB46814	552418	CYP6BE1	GroupUn64:37912-43420	Control	Infected	OK	12.4768	33.9928	1.44597	3.23122	5e-05	0.0163703	yes

## Sheet: isoforms_15_m
test_id	gene_id	gene	gene_entry	gene_symbol	locus	sample_1	sample_2	status	value_1	value_2	log2.fold_change.	test_stat	p_value	q_value	significant
TCONS_00000413	XLOC_000187	GB40713	409798	Fabp	Group1.10:1365530-1367665	Control	Infected	OK	42.3141	100.753	1.25161	3.97519	5e-05	0.0194639	yes
TCONS_00000647	XLOC_000332	GB43007	410734	GMCOX12	Group1.16:315798-318586	Control	Infected	OK	40.5742	85.4915	1.07522	3.39325	5e-05	0.0194639	yes
TCONS_00001675	XLOC_000830	GB53888	100578347	LOC100578347	Group1.26:80699-82509	Control	Infected	OK	77.5532	20.2724	-1.93567	-5.3176	5e-05	0.0194639	yes
TCONS_00001781	XLOC_000864	GB55263	100576414	LOC100576414	Group1.27:364910-372350	Control	Infected	OK	110.613	203.083	0.876554	2.58101	5e-05	0.0194639	yes
TCONS_00002084	XLOC_001011	-	NA	NA	Group1.29:481-690	Control	Infected	OK	23.5568	0	#NAME?	NA	5e-05	0.0194639	yes
TCONS_00002399	XLOC_001169	GB42218	100576797	LOC100576797	Group1.34:16083-23897	Control	Infected	OK	14.7916	59.9018	2.01782	4.51364	5e-05	0.0194639	yes
TCONS_00002487	XLOC_001194	GB42217	727333	LOC727333	Group1.34:31408-36043	Control	Infected	OK	106.511	228.958	1.10408	3.18445	5e-05	0.0194639	yes
TCONS_00002694	XLOC_001273	GB48937	413575	LOC413575	Group1.36:37521-59978	Control	Infected	OK	493.272	197.331	-1.32177	-2.92019	5e-05	0.0194639	yes
TCONS_00003538	XLOC_001691	GB42311	NA	NA	Group1.43:158549-161244	Control	Infected	OK	50.6739	88.0001	0.796263	2.58384	5e-05	0.0194639	yes
TCONS_00004375	XLOC_002143	GB48391	726592	LOC726592	Group10.23:65654-67332	Control	Infected	OK	53.8191	22.4546	-1.26111	-2.63895	5e-05	0.0194639	yes
TCONS_00007948	XLOC_003795	GB53620	NA	NA	Group12.10:93728-95444	Control	Infected	OK	8.23664	3.72265	-1.14572	-2.41671	0.0001	0.0356288	yes
TCONS_00008147	XLOC_003898	GB40635	724418	LOC724418	Group12.13:1436426-1438720	Control	Infected	OK	199.487	118.448	-0.752042	-2.5271	5e-05	0.0194639	yes
TCONS_00009074	XLOC_004385	GB47804	725158	PGRP-S1	Group13.10:1081153-1082900	Control	Infected	OK	77.3114	31.1213	-1.31278	-3.88853	5e-05	0.0194639	yes
TCONS_00010040	XLOC_004871	GB53860	724644	LOC724644	Group13.9:260378-266324	Control	Infected	OK	23.8136	62.0371	1.38135	4.33584	5e-05	0.0194639	yes
TCONS_00010414	XLOC_005047	GB54144	410515	LOC410515	Group14.13:247028-258281	Control	Infected	OK	2.64749	0.569245	-2.21751	-4.15737	5e-05	0.0194639	yes
TCONS_00011257	XLOC_005438	GB43778	409822	LOC409822	Group14.7:116303-118425	Control	Infected	OK	11.992	6.44317	-0.896233	-2.27736	0.0001	0.0356288	yes
TCONS_00013386	XLOC_006480	GB51345	NA	NA	Group16.4:1542460-1545753	Control	Infected	OK	7.22832	2.68585	-1.42828	-3.23421	5e-05	0.0194639	yes
TCONS_00013387	XLOC_006481	GB51346	100576736	LOC100576736	Group16.4:1549875-1551650	Control	Infected	OK	10.8667	3.36875	-1.68962	-3.00769	5e-05	0.0194639	yes
TCONS_00014487	XLOC_007104	GB52348	NA	NA	Group2.17:1340602-1350459	Control	Infected	OK	36.0628	17.7932	-1.01919	-3.11252	5e-05	0.0194639	yes
TCONS_00015696	XLOC_007657	GB45906	410087	LOC410087	Group2.8:27606-28806	Control	Infected	OK	1454.34	627.731	-1.21214	-2.92829	5e-05	0.0194639	yes
TCONS_00015961	XLOC_007777	GB49147	412923	LOC412923	Group3.14:977820-980593	Control	Infected	OK	35.5839	19.7668	-0.848148	-2.31107	5e-05	0.0194639	yes
TCONS_00016245	XLOC_007906	GB41212	552811	LOC552811	Group3.16:763998-782368	Control	Infected	OK	51.1954	112.045	1.13	2.79264	5e-05	0.0194639	yes
TCONS_00017600	XLOC_008608	GB44120	409143	SP28	Group4.13:313202-315946	Control	Infected	OK	48.9154	120.544	1.30121	4.21771	5e-05	0.0194639	yes
TCONS_00018268	XLOC_008890	GB54889	NA	NA	Group4.4:153-483	Control	Infected	OK	5.01374	0	#NAME?	NA	5e-05	0.0194639	yes
TCONS_00018284	XLOC_008901	GB53110	409716	apd-3	Group4.5:153209-170969	Control	Infected	OK	4.18428	8.65453	1.04848	2.74181	5e-05	0.0194639	yes
TCONS_00018329	XLOC_008918	GB53141	726980	LOC726980	Group4.5:1139834-1142464	Control	Infected	OK	145.049	238.435	0.717062	2.28819	5e-05	0.0194639	yes
TCONS_00018620	XLOC_009065	GB49544	406088	Vg	Group4.6:415444-421657	Control	Infected	OK	27.3216	13.6613	-0.999951	-2.79942	5e-05	0.0194639	yes
TCONS_00019669	XLOC_009587	GB44552	725364	LOC725364	Group5.14:44213-48436	Control	Infected	OK	96.6341	43.9051	-1.13814	-3.12583	5e-05	0.0194639	yes
TCONS_00020702	XLOC_010108	GB51383	550965	CYP6AR1	Group5.7:410824-444655	Control	Infected	OK	0.602431	4.93228	3.03339	3.69668	5e-05	0.0194639	yes
TCONS_00021054	XLOC_010298	GB51223	406142	LOC406142	Group6.1:583017-617176	Control	Infected	OK	110.308	809.855	2.87613	3.79094	5e-05	0.0194639	yes
TCONS_00022198	XLOC_010918	GB53565	551600	Cht5	Group6.32:350930-357589	Control	Infected	OK	7.58994	172.224	4.50405	10.3457	5e-05	0.0194639	yes
TCONS_00022837	XLOC_011245	GB40261	552600	LOC552600	Group7.1:124482-129027	Control	Infected	OK	399.346	677.245	0.76204	2.42273	5e-05	0.0194639	yes
TCONS_00023371	XLOC_011515	GB42493	724749	LOC724749	Group7.21:1498139-1503903	Control	Infected	OK	15.2412	2.98612	-2.35163	-5.99441	5e-05	0.0194639	yes
TCONS_00023457	XLOC_011562	GB42410	100578816	LOC100578816	Group7.21:1633738-1636270	Control	Infected	OK	63.0914	6.6635	-3.24309	-5.65415	5e-05	0.0194639	yes
TCONS_00023459	XLOC_011563	GB42409	408922	LOC408922	Group7.21:1638862-1714598	Control	Infected	OK	5.35628	2.4665	-1.11877	-2.71583	5e-05	0.0194639	yes
TCONS_00023549	XLOC_011605	GB44367	724436	LOC724436	Group7.22:772823-774295	Control	Infected	OK	12.5966	52.1025	2.04832	4.01135	5e-05	0.0194639	yes
TCONS_00023768	XLOC_011699	GB48173	551089	LOC551089	Group7.24:738946-740980	Control	Infected	OK	10.7324	4.37546	-1.29446	-2.91937	5e-05	0.0194639	yes
TCONS_00024471	XLOC_012060	GB41981	412192	LOC412192	Group8.17:33913-35806	Control	Infected	OK	25.6875	11.6696	-1.13831	-3.09816	5e-05	0.0194639	yes
TCONS_00024767	XLOC_012201	GB51650	551863	LOC551863	Group8.21:858068-865597	Control	Infected	OK	56.6175	34.598	-0.710558	-2.3002	5e-05	0.0194639	yes
TCONS_00025589	XLOC_012617	GB54516	100577150	LOC100577150	Group8.7:332688-335551	Control	Infected	OK	4.13079	9.41104	1.18794	2.58724	5e-05	0.0194639	yes
TCONS_00026433	XLOC_012990	GB42798	552773	LOC552773	Group9.10:1093075-1097366	Control	Infected	OK	10.7568	20.1559	0.905952	2.22683	0.0001	0.0356288	yes
TCONS_00027208	XLOC_013386	GB53371	677671	Obp3	Group9.12:369020-371196	Control	Infected	OK	196.272	84.1038	-1.22261	-3.24036	5e-05	0.0194639	yes
TCONS_00027241	XLOC_013400	GB53354	726934	SPH50	Group9.12:668676-721950	Control	Infected	OK	121.232	67.4875	-0.845081	-2.43619	5e-05	0.0194639	yes
TCONS_00027332	XLOC_013443	GB53306	408992	LOC408992	Group9.12:1336527-1343445	Control	Infected	OK	10.3204	5.3122	-0.958122	-2.62603	5e-05	0.0194639	yes
TCONS_00027743	XLOC_013682	GB49848	100577143	LOC100577143	GroupUn109:15957-16880	Control	Infected	OK	955.066	1703.02	0.834422	2.45318	5e-05	0.0194639	yes
TCONS_00028078	XLOC_013902	GB48832	409345	CPR3	GroupUn14:75940-78396	Control	Infected	OK	8.07852	3.49824	-1.20746	-2.50032	0.0001	0.0356288	yes
TCONS_00028422	XLOC_014137	GB43690	727344	LOC727344	GroupUn18:5079-6834	Control	Infected	OK	7.61802	58.8524	2.94961	7.20973	5e-05	0.0194639	yes
TCONS_00028786	XLOC_014390	GB45746	551197	CYP6AS15	GroupUn23:73321-77743	Control	Infected	OK	13.1841	24.9609	0.920869	2.82082	5e-05	0.0194639	yes
TCONS_00029165	XLOC_014695	GB45565	552301	SP35	GroupUn3:328850-389636	Control	Infected	OK	85.6547	154.034	0.846644	2.58871	5e-05	0.0194639	yes
TCONS_00029417	XLOC_014929	GB47520	725305	LOC725305	GroupUn3591:77-2402	Control	Infected	OK	143.196	316.655	1.14492	2.63657	5e-05	0.0194639	yes
TCONS_00030191	XLOC_015603	GB47104	409663	Lys-3	GroupUn6:10712-13101	Control	Infected	OK	263.426	149.859	-0.81379	-2.46609	5e-05	0.0194639	yes

## Sheet: TSS_5_m
test_id	gene_id	gene	gene_entry	gene_symbol	locus	sample_1	sample_2	status	value_1	value_2	log2.fold_change.	test_stat	p_value	q_value	significant
TSS10087	XLOC_006413	GB51350	NA	NA	Group16.4:1588313-1589568	Control	Infected	OK	0	2.62442	Inf	NA	5e-05	0.00464487	yes
TSS10103	XLOC_006427	GB51306	406115	Apid73	Group16.4:213-2955	Control	Infected	OK	20.501	7.59362	-1.43283	-3.98612	5e-05	0.00464487	yes
TSS10376	XLOC_006604	GB47546	406140	Apid1	Group16.5:802417-804626	Control	Infected	OK	17.6791	10.5156	-0.74952	-2.10901	0.0004	0.0263491	yes
TSS10411	XLOC_006635	GB45954	NA	NA	Group16.8:42717-46822	Control	Infected	OK	4.02112	2.40269	-0.742945	-2.04965	0.00035	0.0236576	yes
TSS10440	XLOC_006651	GB45975	410658	Lim3	Group16.8:541824-547177	Control	Infected	OK	1.483	3.30679	1.15691	2.42547	0.0003	0.0209019	yes
TSS10642	XLOC_006776	GB50761	410894	SP36	Group2.11:366010-368006	Control	Infected	OK	2178.87	4638.48	1.09007	3.25952	5e-05	0.00464487	yes
TSS10749	XLOC_006850	GB46587	NA	NA	Group2.15:720097-723295	Control	Infected	OK	142.218	298.71	1.07065	2.2292	0.00025	0.0184847	yes
TSS10984	XLOC_007035	GB49796	100578144	LOC100578144	Group2.18:470545-472058	Control	Infected	OK	4.2724	19.1499	2.16422	3.14349	5e-05	0.00464487	yes
TSS11040	XLOC_007073	GB49759	NA	NA	Group2.18:916579-918259	Control	Infected	OK	804.12	1206.93	0.585855	2.17925	0.00015	0.0117123	yes
TSS11049	XLOC_007078	GB49753	410870	LOC410870	Group2.18:1052169-1057635	Control	Infected	OK	3.17441	8.02181	1.33744	3.44955	5e-05	0.00464487	yes
TSS11073	XLOC_007097	GB55511	726478	LOC726478	Group2.19:72574-76883	Control	Infected	OK	24.9683	16.3682	-0.609205	-2.2562	0.0001	0.00830963	yes
TSS11167	XLOC_007154	GB55575	411764	LOC411764	Group2.19:1026822-1036422	Control	Infected	OK	13.0108	18.8128	0.532006	2.00947	0.0004	0.0263491	yes
TSS11212	XLOC_007175	GB55602	100578412	LOC100578412	Group2.19:1834763-1838850	Control	Infected	OK	3.67793	10.7286	1.5445	2.76437	5e-05	0.00464487	yes
TSS11252	XLOC_007200	GB55629	726393	LOC726393	Group2.19:2374077-2378485	Control	Infected	OK	6.25926	16.5528	1.40301	4.47705	5e-05	0.00464487	yes
TSS11320	XLOC_007241	GB55499	551687	LOC551687	Group2.19:39793-52307	Control	Infected	OK	12.5984	29.7945	1.24181	2.81299	5e-05	0.00464487	yes
TSS11636	XLOC_007428	GB50700	409950	LOC409950	Group2.4:292804-317446	Control	Infected	OK	24.8336	37.5726	0.597388	2.29287	0.00015	0.0117123	yes
TSS11814	XLOC_007558	GB45906	410087	LOC410087	Group2.8:27606-28806	Control	Infected	OK	4559.16	2583.96	-0.819187	-2.26152	5e-05	0.00464487	yes
TSS11876	XLOC_007596	-	NA	NA	Group3.1:222331-227835	Control	Infected	OK	15.5225	10.7006	-0.536667	-2.04162	0.0003	0.0209019	yes
TSS12186	XLOC_007781	GB41270	100577576	LOC100577576	Group3.16:860536-878542	Control	Infected	OK	33.2434	21.9196	-0.60085	-2.19623	0.0001	0.00830963	yes
TSS12345	XLOC_007887	GB51901	410976	LOC410976	Group3.3:5529-28765	Control	Infected	OK	3.35724	1.84888	-0.860625	-2.32882	0.0001	0.00830963	yes
TSS12497	XLOC_007983	GB49073	725829	LOC725829	Group3.4:575931-583783	Control	Infected	OK	32.5319	55.2527	0.764189	2.95395	5e-05	0.00464487	yes
TSS125	XLOC_000073	GB40806	NA	NA	Group1.10:202338-206226	Control	Infected	OK	24.4957	64.1134	1.3881	3.13589	5e-05	0.00464487	yes
TSS12778	XLOC_008173	GB55805	409872	LOC409872	Group3.8:272489-291426	Control	Infected	OK	85.0273	50.2042	-0.760119	-2.61816	5e-05	0.00464487	yes
TSS1290	XLOC_000833	GB53888	100578347	LOC100578347	Group1.26:80699-82637	Control	Infected	OK	78.5788	152.684	0.958339	3.55466	5e-05	0.00464487	yes
TSS12907	XLOC_008240	GB55766	551714	LOC551714	Group3.8:1131703-1138861	Control	Infected	OK	16.1004	41.839	1.37775	3.72176	5e-05	0.00464487	yes
TSS12908	XLOC_008241	GB55765	NA	NA	Group3.8:1139210-1148072	Control	Infected	OK	10.0764	22.354	1.14955	2.30109	5e-05	0.00464487	yes
TSS12941	XLOC_008254	GB55746	410960	Myo1B	Group3.8:1779823-1790612	Control	Infected	OK	51.855	93.0673	0.843792	3.2578	5e-05	0.00464487	yes
TSS12964	XLOC_008271	GB53695	408742	LOC408742	Group3.9:590724-596200	Control	Infected	OK	30.693	44.6073	0.53937	2.06401	0.0003	0.0209019	yes
TSS13222	XLOC_008432	GB42981	725832	B-gluc2	Group4.10:282933-287202	Control	Infected	OK	21.973	13.1985	-0.735352	-2.47497	5e-05	0.00464487	yes
TSS13287	XLOC_008474	GB44122	726585	LOC726585	Group4.13:329214-333302	Control	Infected	OK	10.9995	21.8377	0.989381	3.5329	5e-05	0.00464487	yes
TSS13325	XLOC_008495	GB44144	413139	Aats-phe	Group4.13:530523-532427	Control	Infected	OK	32.903	56.3586	0.776414	2.91483	5e-05	0.00464487	yes
TSS13446	XLOC_008562	GB44225	724781	LOC724781	Group4.13:2339814-2351886	Control	Infected	OK	7.78509	15.5948	1.00228	2.22119	0.00015	0.0117123	yes
TSS13450	XLOC_008562	GB44228	NA	NA	Group4.13:2339814-2351886	Control	Infected	OK	6.12141	12.7995	1.06415	1.95051	0.0007	0.0419884	yes
TSS13465	XLOC_008571	GB44100	726855	LOC726855	Group4.13:78896-95111	Control	Infected	OK	1130.65	3468.76	1.61726	3.85871	5e-05	0.00464487	yes
TSS13724	XLOC_008711	GB52995	725125	LOC725125	Group4.16:559992-562993	Control	Infected	OK	8.34921	14.1846	0.764613	2.56154	5e-05	0.00464487	yes
TSS13844	XLOC_008785	GB53141	726980	LOC726980	Group4.5:1139834-1142486	Control	Infected	OK	47.9743	151.823	1.66206	5.80182	5e-05	0.00464487	yes
TSS1386	XLOC_000886	GB47455,GB47457	NA	NA	Group1.29:247595-263085	Control	Infected	OK	76.7069	117.537	0.615681	2.0222	0.0004	0.0263491	yes
TSS14068	XLOC_008935	GB49544	406088	Vg	Group4.6:415444-421657	Control	Infected	OK	37.9052	18.3872	-1.0437	-3.28073	5e-05	0.00464487	yes
TSS14252	XLOC_009046	GB50469	100578446	LOC100578446	Group4.9:776784-809647	Control	Infected	OK	1.59474	4.6686	1.54967	3.91444	5e-05	0.00464487	yes
TSS14263	XLOC_009053	GB50477	100577527	LOC100577527	Group4.9:1273165-1274244	Control	Infected	OK	1071.22	2336.19	1.12491	3.74484	5e-05	0.00464487	yes
TSS14556	XLOC_009245	GB48656	412969	LOC412969	Group5.12:769780-772182	Control	Infected	OK	0.726178	2.62339	1.85303	3.16411	5e-05	0.00464487	yes
TSS14563	XLOC_009250	GB48662,GB48663	NA	NA	Group5.12:813369-823850	Control	Infected	OK	66.1142	157.8	1.25507	3.20482	5e-05	0.00464487	yes
TSS14564	XLOC_009250	GB48662	NA	NA	Group5.12:813369-823850	Control	Infected	OK	35.9987	93.7831	1.38138	2.8115	5e-05	0.00464487	yes
TSS1479	XLOC_000941	GB47444,GB47445	NA	NA	Group1.29:133308-170198	Control	Infected	OK	121.004	5.20957	-4.53774	-9.32208	5e-05	0.00464487	yes
TSS14945	XLOC_009482	GB44503	727423	LOC727423	Group5.14:1147202-1152785	Control	Infected	OK	62.1998	43.2127	-0.525457	-2.02251	0.0003	0.0209019	yes
TSS14976	XLOC_009497	GB44484	NA	NA	Group5.14:1540722-1542508	Control	Infected	OK	4.5812	2.24637	-1.02813	-2.13884	0.00075	0.0439684	yes
TSS14985	XLOC_009502	GB44479	100579007	LOC100579007	Group5.14:1923816-1929772	Control	Infected	OK	1.32636	2.6232	0.983851	2.10187	0.00075	0.0439684	yes
TSS15032	XLOC_009533	GB44442	NA	NA	Group5.14:2290080-2298089	Control	Infected	OK	6.90384	3.43028	-1.00907	-2.54848	0.00015	0.0117123	yes
TSS15124	XLOC_009596	GB47823	725760	Tspan3	Group5.15:74093-89202	Control	Infected	OK	27.532	54.7597	0.992008	3.0563	5e-05	0.00464487	yes
TSS15143	XLOC_009608	GB41946	410065	Cpap3-d	Group5.16:7297-13785	Control	Infected	OK	72.172	45.6643	-0.660372	-2.51874	5e-05	0.00464487	yes
TSS15174	XLOC_009629	GB41342	409979	Mcm7	Group5.18:192772-196402	Control	Infected	OK	0.515098	1.30645	1.34273	2.16961	0.00085	0.0487271	yes
TSS15204	XLOC_009647	GB41369	411381	LOC411381	Group5.18:560345-566821	Control	Infected	OK	26.4967	60.1752	1.18336	3.51764	5e-05	0.00464487	yes
TSS15709	XLOC_009985	GB46749	413705	LOC413705	Group5.9:196487-201521	Control	Infected	OK	35.6924	123.602	1.79201	2.75203	0.0001	0.00830963	yes
TSS15901	XLOC_010116	GB51223	406142	LOC406142	Group6.1:583046-617188	Control	Infected	OK	346.776	148.877	-1.21989	-2.19998	0.0003	0.0209019	yes
TSS16024	XLOC_010207	GB52185	100578041	LOC100578041	Group6.14:294820-298955	Control	Infected	OK	10.0119	21.2427	1.08525	2.05656	0.0007	0.0419884	yes
TSS16027	XLOC_010208	GB52186	409626	SP40	Group6.14:345453-348866	Control	Infected	OK	51.3681	178.501	1.79699	6.59336	5e-05	0.00464487	yes
TSS16348	XLOC_010415	GB48560	409899	LOC409899	Group6.16:51638-62687	Control	Infected	OK	5.83532	12.165	1.05985	2.69207	5e-05	0.00464487	yes
TSS16570	XLOC_010556	GB41447	551055	LOC551055	Group6.20:814657-826066	Control	Infected	OK	8.76562	13.1206	0.581905	2.03305	0.00035	0.0236576	yes
TSS16595	XLOC_010573	GB41428	406143	Def1	Group6.20:1233384-1234915	Control	Infected	OK	686.453	453.911	-0.596749	-2.23104	0.0001	0.00830963	yes
TSS16642	XLOC_010613	GB52947	408878	LOC408878	Group6.23:659375-667356	Control	Infected	OK	40.0408	103.483	1.36985	5.1422	5e-05	0.00464487	yes
TSS16733	XLOC_010683	GB42963	412020	LOC412020	Group6.28:325-14776	Control	Infected	OK	8.81302	16.9392	0.942657	2.17647	0.0007	0.0419884	yes
TSS16790	XLOC_010728	GB53550	408875	LOC408875	Group6.32:88608-120816	Control	Infected	OK	402.214	250.254	-0.684566	-1.93553	0.00085	0.0487271	yes
TSS168	XLOC_000100	GB40836	100576126	LOC100576126	Group1.10:1025091-1032236	Control	Infected	OK	1.12209	4.37056	1.96163	3.54892	5e-05	0.00464487	yes
TSS16809	XLOC_010736	GB53565	551600	Cht5	Group6.32:354538-357589	Control	Infected	OK	6.07495	19.5959	1.68961	4.95743	5e-05	0.00464487	yes
TSS16828	XLOC_010748	GB53578	409708	LOC409708	Group6.32:878820-887876	Control	Infected	OK	81.1922	131.982	0.700928	2.3771	5e-05	0.00464487	yes
TSS16933	XLOC_010812	GB42385	408871	LOC408871	Group6.36:296304-302108	Control	Infected	OK	288.194	180.411	-0.675751	-1.90427	0.00085	0.0487271	yes
TSS16971	XLOC_010832	GB45391	551552	Dip-C	Group6.37:63290-65718	Control	Infected	OK	67.4299	105.918	0.651491	2.21351	0.0003	0.0209019	yes
TSS16986	XLOC_010841	GB45400	552285	inx7	Group6.37:180826-192181	Control	Infected	OK	47.126	107.991	1.19632	4.23565	5e-05	0.00464487	yes
TSS17041	XLOC_010873	GB45439	100577373	LOC100577373	Group6.37:567633-571639	Control	Infected	OK	5.05476	12.662	1.32479	3.33426	5e-05	0.00464487	yes
TSS17207	XLOC_010982	GB55705	726481	LOC726481	Group6.38:4227-8694	Control	Infected	OK	23.787	41.0918	0.788674	2.91371	5e-05	0.00464487	yes
TSS17208	XLOC_010983	GB55706	726463	LOC726463	Group6.38:10738-15857	Control	Infected	OK	24.6773	46.8003	0.923334	3.34086	5e-05	0.00464487	yes
TSS17276	XLOC_011035	GB48079	413645	SP22	Group6.7:19716-23987	Control	Infected	OK	268.83	1091.54	2.0216	7.1114	5e-05	0.00464487	yes
TSS17295	XLOC_011048	GB41097	724565	SP18	Group6.9:366302-369123	Control	Infected	OK	27.4135	43.0398	0.650783	2.25456	5e-05	0.00464487	yes
TSS17320	XLOC_011062	GB40261	552600	LOC552600	Group7.1:115990-145239	Control	Infected	OK	56.6255	141.014	1.31632	2.61899	5e-05	0.00464487	yes
TSS17349	XLOC_011075	GB53798	409801	LOC409801	Group7.10:380770-390341	Control	Infected	OK	143.619	78.5293	-0.870946	-2.33753	0.00025	0.0184847	yes
TSS17384	XLOC_011097	GB53769	100577875	LOC100577875	Group7.10:613941-621985	Control	Infected	OK	52.7545	111.824	1.08387	3.82513	5e-05	0.00464487	yes
TSS17396	XLOC_011107	GB49240	550687	Aldh	Group7.12:150770-160844	Control	Infected	OK	48.038	69.5071	0.532983	1.96249	0.00065	0.0400502	yes
TSS17470	XLOC_011161	GB46286	551524	LOC551524	Group7.16:74688-79241	Control	Infected	OK	439.029	1264	1.52561	5.25722	5e-05	0.00464487	yes
TSS17494	XLOC_011177	GB43310	724312	LOC724312	Group7.17:507368-512240	Control	Infected	OK	4.02641	25.1121	2.64082	7.30435	5e-05	0.00464487	yes
TSS17495	XLOC_011178	GB43311	100578995	LOC100578995	Group7.17:514098-518027	Control	Infected	OK	1.84997	4.75513	1.36198	2.94051	5e-05	0.00464487	yes
TSS17713	XLOC_011313	GB42492	100576293	LOC100576293	Group7.21:1482935-1495615	Control	Infected	OK	14.7571	9.20066	-0.681597	-2.44465	5e-05	0.00464487	yes
TSS17714	XLOC_011314	GB42493	724749	LOC724749	Group7.21:1498139-1503903	Control	Infected	OK	10.9113	6.71389	-0.700605	-2.39778	0.0001	0.00830963	yes
TSS17752	XLOC_011340	GB42434	100577156	LOC100577156	Group7.21:1007746-1058755	Control	Infected	OK	1066.17	2311.02	1.1161	3.26709	5e-05	0.00464487	yes
TSS17764	XLOC_011345	GB42427	409619	LOC409619	Group7.21:1248410-1283759	Control	Infected	OK	11.6734	48.1757	2.04508	2.2209	0.0004	0.0263491	yes
TSS17767	XLOC_011346	GB42426	551180	LOC551180	Group7.21:1248410-1283759	Control	Infected	OK	205.052	681.341	1.73239	4.86262	5e-05	0.00464487	yes
TSS17768	XLOC_011347	GB42425	551224	LOC551224	Group7.21:1286296-1293294	Control	Infected	OK	7.02848	20.1984	1.52296	5.14398	5e-05	0.00464487	yes
TSS17792	XLOC_011364	GB42410	100578816	LOC100578816	Group7.21:1634341-1636228	Control	Infected	OK	140.364	36.1526	-1.957	-4.53049	5e-05	0.00464487	yes
TSS17793	XLOC_011365	GB42409	408922	LOC408922	Group7.21:1638662-1780149	Control	Infected	OK	4.7708	1.4956	-1.6735	-3.67207	5e-05	0.00464487	yes
TSS17859	XLOC_011402	GB44367	724436	LOC724436	Group7.22:772823-774295	Control	Infected	OK	27.6497	69.8279	1.33654	3.61777	5e-05	0.00464487	yes
TSS17964	XLOC_011467	GB48147	100578269	LOC100578269	Group7.24:390414-393921	Control	Infected	OK	17.2975	44.7679	1.37191	4.98747	5e-05	0.00464487	yes
TSS18057	XLOC_011529	GB48109	409162	LOC409162	Group7.24:717897-729329	Control	Infected	OK	5.70301	24.8202	2.12172	6.00802	5e-05	0.00464487	yes
TSS18109	XLOC_011568	GB49706	551570	LOC551570	Group7.5:282592-285233	Control	Infected	OK	26.7421	45.2223	0.75792	2.78253	5e-05	0.00464487	yes
TSS18396	XLOC_011747	GB52836	NA	NA	Group8.11:9737-86403	Control	Infected	OK	363.444	624.733	0.781506	2.6812	5e-05	0.00464487	yes
TSS1841	XLOC_001174	GB42227	552251	LOC552251	Group1.34:151791-190489	Control	Infected	OK	11.4058	6.50737	-0.809621	-2.21344	0.00015	0.0117123	yes
TSS18490	XLOC_011811	GB48853	NA	NA	Group8.14:43422-53592	Control	Infected	OK	13.0158	25.4346	0.966523	3.67487	5e-05	0.00464487	yes
TSS18503	XLOC_011820	GB48862	NA	NA	Group8.14:209728-212357	Control	Infected	OK	72.7902	25.0186	-1.54074	-2.61857	5e-05	0.00464487	yes
TSS18536	XLOC_011847	GB41981	412192	LOC412192	Group8.17:33913-35806	Control	Infected	OK	231.619	86.6023	-1.41928	-5.31498	5e-05	0.00464487	yes
TSS18614	XLOC_011895	GB51724	726315	LOC726315	Group8.21:181283-186373	Control	Infected	OK	17.1693	43.059	1.32648	3.21508	5e-05	0.00464487	yes
TSS18629	XLOC_011904	GB51732	100578928	LOC100578928	Group8.21:380007-385436	Control	Infected	OK	4.2662	9.54869	1.16235	2.26304	0.0003	0.0209019	yes
TSS18631	XLOC_011905	GB51733	726571	LOC726571	Group8.21:390216-393271	Control	Infected	OK	195.193	450.049	1.20518	4.51559	5e-05	0.00464487	yes
TSS18643	XLOC_011912	GB51741	727472	PGRP-S3	Group8.21:600563-602339	Control	Infected	OK	43.2841	26.3065	-0.718421	-2.28748	0.0001	0.00830963	yes
TSS18661	XLOC_011919	GB51751	409814	LOC409814	Group8.21:738110-745927	Control	Infected	OK	17.1325	37.0794	1.11389	4.01419	5e-05	0.00464487	yes
TSS18695	XLOC_011937	GB51705	724870	LOC724870	Group8.21:48682-51970	Control	Infected	OK	80.6989	112.981	0.485462	1.89919	0.00075	0.0439684	yes
TSS18744	XLOC_011971	GB51666	412694	Tspan11	Group8.21:571177-577982	Control	Infected	OK	48.4415	85.925	0.826835	3.089	5e-05	0.00464487	yes
TSS18765	XLOC_011986	GB51650	551863	LOC551863	Group8.21:858068-865597	Control	Infected	OK	19.2103	31.12	0.695967	2.42449	5e-05	0.00464487	yes
TSS1882	XLOC_001191	GB42252	408578	LOC408578	Group1.34:792244-794824	Control	Infected	OK	45.523	29.8446	-0.609127	-2.25091	0.0001	0.00830963	yes
TSS18840	XLOC_012034	GB51426	552710	LOC552710	Group8.4:193134-196509	Control	Infected	OK	5.11619	11.94	1.22266	2.10675	0.00055	0.0349588	yes
TSS18961	XLOC_012116	GB41116,GB41117	NA	NA	Group8.5:395164-405073	Control	Infected	OK	90.3803	18.0585	-2.32333	-7.49191	5e-05	0.00464487	yes
TSS19097	XLOC_012201	GB40531	100578051	LOC100578051	Group8.6:1151686-1194588	Control	Infected	OK	15.6619	10.224	-0.615306	-2.27259	5e-05	0.00464487	yes
TSS19222	XLOC_012288	GB40392	552279	LOC552279	Group8.6:581090-584674	Control	Infected	OK	4.79749	9.48328	0.983107	2.37177	0.00015	0.0117123	yes
TSS19336	XLOC_012364	GB54537	408960	sli	Group8.7:836730-868508	Control	Infected	OK	5.30152	7.70544	0.539472	1.9416	0.00065	0.0400502	yes
TSS19447	XLOC_012435	GB43890	411392	LOC411392	Group8.8:583953-585803	Control	Infected	OK	19.1071	30.6255	0.680625	2.37958	5e-05	0.00464487	yes
TSS19499	XLOC_012458	GB43921	413103	LOC413103	Group8.8:920018-924333	Control	Infected	OK	37.8888	56.4616	0.575497	2.10677	0.0003	0.0209019	yes
TSS19568	XLOC_012492	GB43825	409341	cathD	Group8.8:717403-722522	Control	Infected	OK	469.918	1190.76	1.34141	4.04803	5e-05	0.00464487	yes
TSS19605	XLOC_012517	GB41842	552503	LOC552503	Group8.9:56125-61719	Control	Infected	OK	16.1379	25.4278	0.655958	1.99525	0.0005	0.0321188	yes
TSS1966	XLOC_001247	GB45495	411700	LOC411700	Group1.35:467227-470373	Control	Infected	OK	41.3578	61.4199	0.570548	2.21163	0.0002	0.0152227	yes
TSS19816	XLOC_012626	GB41776	100577210	LOC100577210	Group8.9:1053006-1053782	Control	Infected	OK	153.972	100.081	-0.621503	-1.94043	0.00075	0.0439684	yes
TSS19846	XLOC_012640	GB41760	411353	LOC411353	Group8.9:1393235-1395514	Control	Infected	OK	149.538	569.912	1.93023	7.09461	5e-05	0.00464487	yes
TSS19977	XLOC_012726	GB42790	725671	LOC725671	Group9.10:961129-980541	Control	Infected	OK	3.05961	7.24884	1.2444	3.5798	5e-05	0.00464487	yes
TSS19991	XLOC_012734	GB42798	552773	LOC552773	Group9.10:1093075-1097366	Control	Infected	OK	56.468	39.0516	-0.532052	-1.89639	0.00085	0.0487271	yes
TSS20019	XLOC_012752	GB42817	409310	LOC409310	Group9.10:1716791-1721242	Control	Infected	OK	27.3367	41.5887	0.605355	2.3433	0.0001	0.00830963	yes
TSS20090	XLOC_012793	GB42865	100577409	LOC100577409	Group9.10:2642030-2696080	Control	Infected	OK	6.87614	4.02689	-0.771934	-2.05613	0.0005	0.0321188	yes
TSS2011	XLOC_001270	GB48937	413575	LOC413575	Group1.36:37521-59978	Control	Infected	OK	161.112	267.655	0.732312	2.42661	5e-05	0.00464487	yes
TSS2012	XLOC_001271	GB48936	413576	LOC413576	Group1.36:73615-78683	Control	Infected	OK	50.7103	90.9269	0.842428	2.62633	5e-05	0.00464487	yes
TSS20168	XLOC_012847	GB42741	NA	NA	Group9.10:56637-58593	Control	Infected	OK	161.823	377.806	1.22323	3.29332	5e-05	0.00464487	yes
TSS20328	XLOC_012946	GB42624	726629	LOC726629	Group9.10:2719149-2721030	Control	Infected	OK	3.31132	0.630704	-2.39237	-2.91109	0.0002	0.0152227	yes
TSS20333	XLOC_012949	GB42621	726750	LOC726750	Group9.10:2730706-2738129	Control	Infected	OK	122.483	63.787	-0.941244	-2.89192	5e-05	0.00464487	yes
TSS20335	XLOC_012950	GB42619	726796	LOC726796	Group9.10:2742929-2774274	Control	Infected	OK	0.322681	1.65346	2.35731	3.79391	5e-05	0.00464487	yes
TSS20338	XLOC_012952	GB42616	726818	LOC726818	Group9.10:2780563-2787329	Control	Infected	OK	112.866	194.93	0.788347	2.60652	5e-05	0.00464487	yes
TSS20373	XLOC_012981	GB42586	NA	NA	Group9.10:4012304-4016924	Control	Infected	OK	22.4448	47.3541	1.07711	3.72656	5e-05	0.00464487	yes
TSS20453	XLOC_013037	GB53404	411296	LOC411296	Group9.12:610664-617454	Control	Infected	OK	4.04666	6.19615	0.614642	2.1874	0.0001	0.00830963	yes
TSS20459	XLOC_013040	GB53407	100578345	LOC100578345	Group9.12:831487-836230	Control	Infected	OK	5.0832	1.44978	-1.80991	-3.00232	0.0001	0.00830963	yes
TSS20488	XLOC_013057	GB53427	411303	nAChRa9	Group9.12:1299776-1302414	Control	Infected	OK	28.9449	19.1164	-0.598497	-2.03037	0.0008	0.0465981	yes
TSS20587	XLOC_013126	GB53371	677671	Obp3	Group9.12:369001-371205	Control	Infected	OK	470.462	296.908	-0.664061	-2.54402	0.00015	0.0117123	yes
TSS20610	XLOC_013140	GB53354	726934	SPH50	Group9.12:719672-721869	Control	Infected	OK	24.9326	59.452	1.25369	4.65393	5e-05	0.00464487	yes
TSS20644	XLOC_013163	GB53331	552546	LOC552546	Group9.12:982999-994520	Control	Infected	OK	2.04304	0.892043	-1.19553	-2.49407	0.00015	0.0117123	yes
TSS20684	XLOC_013185	GB53306	408992	LOC408992	Group9.12:1336562-1343228	Control	Infected	OK	3.94298	14.8878	1.91677	6.27165	5e-05	0.00464487	yes
TSS20907	XLOC_013336	GB44841	409023	LOC409023	Group9.8:461781-464051	Control	Infected	OK	14.2719	22.47	0.654823	2.22519	0.0001	0.00830963	yes
TSS21030	XLOC_013434	GB49848	100577143	LOC100577143	GroupUn109:15957-16880	Control	Infected	OK	685.718	1780.02	1.37621	5.13359	5e-05	0.00464487	yes
TSS21044	XLOC_013448	GB47903	727392	CPR24	GroupUn11:32517-35049	Control	Infected	OK	28.1994	13.3573	-1.07804	-2.57636	5e-05	0.00464487	yes
TSS21053	XLOC_013457	GB40320	411359	LOC411359	GroupUn110:7117-11718	Control	Infected	OK	94.3991	66.0566	-0.51507	-1.98519	0.0006	0.0373505	yes
TSS21174	XLOC_013556	GB52667	552202	LOC552202	GroupUn125:10800-27647	Control	Infected	OK	13.5521	28.0665	1.05034	3.75285	5e-05	0.00464487	yes
TSS21327	XLOC_013678	GB48820	100578030	LOC100578030	GroupUn14:116069-131904	Control	Infected	OK	128.352	83.8844	-0.613627	-2.38091	5e-05	0.00464487	yes
TSS21381	XLOC_013725	GB50629	411781	LOC411781	GroupUn148:39518-45882	Control	Infected	OK	13.2439	33.4884	1.33833	3.22925	5e-05	0.00464487	yes
TSS21382	XLOC_013726	GB50630	412316	LOC412316	GroupUn148:70708-74531	Control	Infected	OK	11.4088	25.1678	1.14143	3.8468	5e-05	0.00464487	yes
TSS21437	XLOC_013766	GB42924	412448	LOC412448	GroupUn156:9030-11841	Control	Infected	OK	7.11596	13.5759	0.931913	2.55549	0.00015	0.0117123	yes
TSS21528	XLOC_013845	GB49930	725069	LOC725069	GroupUn170:35746-59753	Control	Infected	OK	10.2639	21.8013	1.08683	3.26611	5e-05	0.00464487	yes
TSS21544	XLOC_013855	GB48321	413631	LOC413631	GroupUn171:28850-42666	Control	Infected	OK	25.4414	54.7219	1.10494	2.4854	5e-05	0.00464487	yes
TSS21595	XLOC_013902	GB43690	727344	LOC727344	GroupUn18:5079-6834	Control	Infected	OK	92.4733	191.767	1.05225	3.44187	5e-05	0.00464487	yes
TSS21596	XLOC_013903	GB43689	727522	LOC727522	GroupUn18:10548-11560	Control	Infected	OK	10.6046	22.488	1.08446	2.81372	5e-05	0.00464487	yes
TSS21894	XLOC_014151	GB51467	100578021	LOC100578021	GroupUn2288:276-1299	Control	Infected	OK	24.0233	10.6412	-1.17478	-2.61616	0.0002	0.0152227	yes
TSS21903	XLOC_014158	GB45746	551197	CYP6AS15	GroupUn23:73321-77743	Control	Infected	OK	15.6802	23.328	0.573116	2.06619	0.00015	0.0117123	yes
TSS21968	XLOC_014218	GB48728	NA	NA	GroupUn241:13-6089	Control	Infected	OK	3.64794	7.06066	0.952721	2.09425	0.00035	0.0236576	yes
TSS22251	XLOC_014480	GB45565	552301	SP35	GroupUn3:328850-389636	Control	Infected	OK	59.3392	112.186	0.91884	3.33525	5e-05	0.00464487	yes
TSS22442	XLOC_014662	GB54076	408362	LOC408362	GroupUn3462:148-3157	Control	Infected	OK	8.83491	4.93977	-0.838772	-2.02223	0.0006	0.0373505	yes
TSS22479	XLOC_014698	GB49509	100578838	LOC100578838	GroupUn3525:14431-15210	Control	Infected	OK	185.606	330.19	0.831054	2.33757	5e-05	0.00464487	yes
TSS22484	XLOC_014703	GB42571	552638	LOC552638	GroupUn3539:15-751	Control	Infected	OK	60.8548	32.9009	-0.887245	-2.81586	5e-05	0.00464487	yes
TSS22502	XLOC_014721	GB47520	725305	LOC725305	GroupUn3591:75-2434	Control	Infected	OK	306.673	121.204	-1.33927	-4.22388	5e-05	0.00464487	yes
TSS22549	XLOC_014767	GB45796	727045	LOC727045	GroupUn3757:4-1903	Control	Infected	OK	3.62661	0.72631	-2.31997	-3.24588	0.00015	0.0117123	yes
TSS22655	XLOC_014865	GB51436	727243	LOC727243	GroupUn4007:213-1555	Control	Infected	OK	9.66224	46.2929	2.26036	6.44676	5e-05	0.00464487	yes
TSS22680	XLOC_014890	GB51441	100578586	LOC100578586	GroupUn41:34398-54397	Control	Infected	OK	127.731	84.2076	-0.601082	-2.29664	5e-05	0.00464487	yes
TSS22806	XLOC_015000	GB48492	449496	JHBP-1	GroupUn4341:182-3153	Control	Infected	OK	28.8408	49.0068	0.764871	2.48158	5e-05	0.00464487	yes
TSS22930	XLOC_015121	GB49295	551232	LOC551232	GroupUn4673:3358-13350	Control	Infected	OK	1.21267	0.489301	-1.30939	-2.10553	0.0003	0.0209019	yes
TSS23102	XLOC_015285	GB46558	NA	NA	GroupUn5092:1814-2111	Control	Infected	OK	15.8839	39.313	1.30744	2.26244	0.0007	0.0419884	yes
TSS23187	XLOC_015366	GB46975,GB46976	NA	NA	GroupUn55:55230-90649	Control	Infected	OK	7.33521	3.54856	-1.04761	-2.24326	0.00035	0.0236576	yes
TSS23394	XLOC_015520	GB48905	552304	GstS1	GroupUn76:69773-73232	Control	Infected	OK	150.776	318.913	1.08075	4.20492	5e-05	0.00464487	yes
TSS23432	XLOC_015551	GB48289	726292	LOC726292	GroupUn83:11009-39251	Control	Infected	OK	154.563	375.908	1.28219	4.91256	5e-05	0.00464487	yes
TSS23442	XLOC_015560	GB46103	100577161	LOC100577161	GroupUn85:26138-31448	Control	Infected	OK	4.74528	27.7755	2.54925	6.40079	5e-05	0.00464487	yes
TSS2568	XLOC_001640	GB53911	725725	LOC725725	Group1.42:1045932-1047117	Control	Infected	OK	1229.11	2563.38	1.06043	3.42362	5e-05	0.00464487	yes
TSS2588	XLOC_001658	GB42319	409105	LOC409105	Group1.43:5291-8886	Control	Infected	OK	8.43054	13.1032	0.636219	2.21329	0.00025	0.0184847	yes
TSS2635	XLOC_001683	GB42307	NA	NA	Group1.43:176030-177458	Control	Infected	OK	5.85243	14.983	1.35622	3.01445	5e-05	0.00464487	yes
TSS3142	XLOC_002016	GB54605	409057	LOC409057	Group10.20:94602-106243	Control	Infected	OK	4.72834	15.3065	1.69474	2.85272	5e-05	0.00464487	yes
TSS3152	XLOC_002021	GB54610	412431	LOC412431	Group10.20:142865-146985	Control	Infected	OK	13.775	20.6699	0.585486	2.05532	0.0002	0.0152227	yes
TSS316	XLOC_000189	GB40713	409798	Fabp	Group1.10:1365530-1367665	Control	Infected	OK	42.1767	95.0772	1.17265	4.4216	5e-05	0.00464487	yes
TSS3229	XLOC_002078	GB48407	100578341	LOC100578341	Group10.23:589233-604530	Control	Infected	OK	62.4144	178.887	1.5191	3.22633	5e-05	0.00464487	yes
TSS3244	XLOC_002087	GB48419	550998	LOC550998	Group10.23:677598-685894	Control	Infected	OK	5.32932	12.6289	1.2447	2.9205	5e-05	0.00464487	yes
TSS3265	XLOC_002103	GB48436	724839	LOC724839	Group10.23:1083799-1098489	Control	Infected	OK	5.91109	12.4886	1.07912	2.53404	5e-05	0.00464487	yes
TSS3277	XLOC_002113	GB48447	NA	NA	Group10.23:1219101-1228476	Control	Infected	OK	1.67293	0.743682	-1.16962	-2.49976	0.0001	0.00830963	yes
TSS3301	XLOC_002126	GB48391	726592	LOC726592	Group10.23:11351-213122	Control	Infected	OK	53.2318	144.264	1.43835	5.16553	5e-05	0.00464487	yes
TSS342	XLOC_000213	GB51840	409751	LOC409751	Group1.14:11390-14051	Control	Infected	OK	6.84372	15.4921	1.17868	2.83905	5e-05	0.00464487	yes
TSS3444	XLOC_002205	GB54294	408299	LOC408299	Group10.24:607888-618287	Control	Infected	OK	64.388	41.6242	-0.629369	-2.35095	5e-05	0.00464487	yes
TSS3638	XLOC_002327	GB51063	552276	Cda5	Group10.26:940265-984461	Control	Infected	OK	20.9943	11.2897	-0.894997	-1.96409	0.00065	0.0400502	yes
TSS3697	XLOC_002362	GB51107	100578731	LOC100578731	Group10.26:1699846-1707668	Control	Infected	OK	71.2126	135.258	0.92551	2.51465	0.0001	0.00830963	yes
TSS3708	XLOC_002368	GB51114	NA	NA	Group10.26:1761962-1768328	Control	Infected	OK	5.09126	9.35907	0.878342	1.93784	0.00075	0.0439684	yes
TSS3773	XLOC_002407	GB51165	726470	LOC726470	Group10.26:2532542-2538789	Control	Infected	OK	4.04017	9.35983	1.21207	2.72855	5e-05	0.00464487	yes
TSS388	XLOC_000239	GB51834	725420	LOC725420	Group1.14:66582-74316	Control	Infected	OK	12.484	22.841	0.87155	2.63425	5e-05	0.00464487	yes
TSS389	XLOC_000240	GB51833	725456	LOC725456	Group1.14:75675-80368	Control	Infected	OK	20.3657	34.1324	0.744998	2.83848	5e-05	0.00464487	yes
TSS3977	XLOC_002522	GB50897	551793	Gp150	Group10.26:2359919-2373689	Control	Infected	OK	248.328	380.199	0.614507	2.11501	0.00035	0.0236576	yes
TSS3984	XLOC_002526	GB50891	409650	LOC409650	Group10.26:2539331-2550255	Control	Infected	OK	32.6345	64.9922	0.993871	2.23829	0.0006	0.0373505	yes
TSS403	XLOC_000249	GB51823	NA	NA	Group1.14:228448-233431	Control	Infected	OK	5.27808	2.69069	-0.972036	-2.81267	5e-05	0.00464487	yes
TSS4124	XLOC_002635	GB48746	410187	LOC410187	Group10.27:567534-573766	Control	Infected	OK	19.8874	12.9246	-0.621735	-2.09952	0.0002	0.0152227	yes
TSS4338	XLOC_002774	GB46601	724768	LOC724768	Group11.1:565656-574504	Control	Infected	OK	51.1235	130.473	1.3517	2.41675	0.00025	0.0184847	yes
TSS4432	XLOC_002838	GB49845	412215	LOC412215	Group11.13:171556-215813	Control	Infected	OK	16.3295	36.7227	1.16919	2.8618	5e-05	0.00464487	yes
TSS4450	XLOC_002850	GB43518	NA	NA	Group11.14:6958-8727	Control	Infected	OK	5.32816	2.41198	-1.14342	-2.2587	0.0003	0.0209019	yes
TSS4531	XLOC_002898	GB47270	413833	CYP4AZ1	Group11.16:813837-818277	Control	Infected	OK	6.48017	11.5777	0.837246	2.1644	0.00045	0.0293228	yes
TSS4661	XLOC_002975	GB47197	NA	NA	Group11.16:1560913-1564112	Control	Infected	OK	0	3.11074	Inf	NA	5e-05	0.00464487	yes
TSS4708	XLOC_003006	GB45123	726695	LOC726695	Group11.18:1527197-1530515	Control	Infected	OK	5.86756	12.952	1.14234	2.48032	0.0001	0.00830963	yes
TSS490	XLOC_000307	GB48966	726676	cad	Group1.15:882027-897341	Control	Infected	OK	0.698518	1.72659	1.30556	3.27349	5e-05	0.00464487	yes
TSS4930	XLOC_003138	GB45274	100578745	LOC100578745	Group11.18:4408477-4410794	Control	Infected	OK	6.81229	12.6697	0.895171	2.14356	0.0005	0.0321188	yes
TSS5061	XLOC_003218	GB45028	410337	LOC410337	Group11.18:2217105-2227928	Control	Infected	OK	32.5828	52.9844	0.701457	2.03898	0.00055	0.0349588	yes
TSS5262	XLOC_003345	GB44882	552843	LOC552843	Group11.18:4466044-4500738	Control	Infected	OK	42.2782	103.724	1.29476	2.2682	0.0004	0.0263491	yes
TSS5374	XLOC_003423	GB43189	410269	LOC410269	Group11.20:318843-382074	Control	Infected	OK	29.2773	64.4317	1.13799	4.14339	5e-05	0.00464487	yes
TSS5511	XLOC_003485	GB43129	408320	LOC408320	Group11.20:390958-426777	Control	Infected	OK	108.838	228.648	1.07094	2.54027	5e-05	0.00464487	yes
TSS563	XLOC_000356	GB41073	551581	LOC551581	Group1.17:568964-581075	Control	Infected	OK	13.1628	26.3246	0.999942	3.12537	5e-05	0.00464487	yes
TSS5741	XLOC_003628	GB55204	406121	Mrjp3	Group11.6:819374-822918	Control	Infected	OK	27.2866	2.55068	-3.41924	-7.3555	5e-05	0.00464487	yes
TSS5742	XLOC_003629	GB55205	406090	Mrjp1	Group11.6:825495-828771	Control	Infected	OK	186.858	19.5664	-3.25549	-8.3857	5e-05	0.00464487	yes
TSS5743	XLOC_003630	GB55206	406133	Mrjp4	Group11.6:831410-834950	Control	Infected	OK	35.7809	7.32547	-2.2882	-6.00485	5e-05	0.00464487	yes
TSS5744	XLOC_003631	GB55207	406149	Mrjp6	Group11.6:837526-840637	Control	Infected	OK	239.93	73.2856	-1.71101	-5.25518	5e-05	0.00464487	yes
TSS5745	XLOC_003632	GB55208	406116	Mrjp5	Group11.6:842501-846538	Control	Infected	OK	264.994	131.871	-1.00684	-2.55798	5e-05	0.00464487	yes
TSS5748	XLOC_003634	GB55211	100578601	LOC100578601	Group11.6:852487-855360	Control	Infected	OK	5.49417	0.379153	-3.85705	-4.25241	0.0004	0.0263491	yes
TSS5749	XLOC_003635	GB55212	406091	Mrjp2	Group11.6:860287-864039	Control	Infected	OK	16.4946	2.02161	-3.02842	-5.89416	5e-05	0.00464487	yes
TSS5770	XLOC_003645	GB55225	413543	CTL6	Group11.6:1083799-1102753	Control	Infected	OK	16.1054	10.5494	-0.61038	-2.30384	5e-05	0.00464487	yes
TSS5799	XLOC_003655	GB55242	725688	LOC725688	Group11.6:1388370-1392039	Control	Infected	OK	72.0863	159.5	1.14576	4.33513	5e-05	0.00464487	yes
TSS5834	XLOC_003676	GB55170	724335	LOC724335	Group11.6:931803-934117	Control	Infected	OK	2.79653	6.25028	1.16028	2.26505	0.0006	0.0373505	yes
TSS5871	XLOC_003697	GB55143	NA	NA	Group11.6:1221975-1230778	Control	Infected	OK	0.791753	1.81362	1.19575	2.56754	5e-05	0.00464487	yes
TSS5994	XLOC_003787	GB40673	406119	Cryl1	Group12.13:565043-567672	Control	Infected	OK	134.951	195.469	0.534498	2.07295	0.00025	0.0184847	yes
TSS6036	XLOC_003812	GB40703	410368	LOC410368	Group12.13:2405016-2421983	Control	Infected	OK	9.0696	5.79739	-0.645634	-2.39542	5e-05	0.00464487	yes
TSS6109	XLOC_003857	GB40615	NA	NA	Group12.13:2358069-2364639	Control	Infected	OK	3.43434	7.74782	1.17376	2.40977	0.0001	0.00830963	yes
TSS6121	XLOC_003865	GB40608	725309	LOC725309	Group12.13:2452533-2454391	Control	Infected	OK	83.2027	147.18	0.822883	3.12357	5e-05	0.00464487	yes
TSS613	XLOC_000385	GB41033	726505	LOC726505	Group1.17:613725-615755	Control	Infected	OK	3.81569	11.8211	1.63135	4.16156	5e-05	0.00464487	yes
TSS6225	XLOC_003923	GB49392	410370	LOC410370	Group12.16:556218-559097	Control	Infected	OK	119.505	81.0657	-0.559913	-2.10361	0.0001	0.00830963	yes
TSS6279	XLOC_003953	GB49347	411378	LOC411378	Group12.16:102319-106327	Control	Infected	OK	32.5837	50.3132	0.626786	2.35092	5e-05	0.00464487	yes
TSS6304	XLOC_003966	GB49331	724772	LOC724772	Group12.16:275405-280146	Control	Infected	OK	68.038	173.561	1.35103	4.83052	5e-05	0.00464487	yes
TSS6315	XLOC_003974	GB49322	552711	LOC552711	Group12.16:443247-449156	Control	Infected	OK	15.2502	10.4397	-0.546745	-1.95393	0.0005	0.0321188	yes
TSS6416	XLOC_004036	GB52063	410393	LOC410393	Group12.17:968341-1018350	Control	Infected	OK	1.21925	2.63702	1.11291	2.12481	0.0006	0.0373505	yes
TSS6491	XLOC_004074	GB52115	551913	CREG	Group12.17:2678387-2680900	Control	Infected	OK	82.1583	121.302	0.56213	2.19009	5e-05	0.00464487	yes
TSS6520	XLOC_004097	GB52014	408394	LOC408394	Group12.17:785477-792640	Control	Infected	OK	4.56879	2.99904	-0.607309	-1.96476	0.00055	0.0349588	yes
TSS6533	XLOC_004105	GB52004	100576484	LOC100576484	Group12.17:937768-967997	Control	Infected	OK	42.8174	90.5876	1.08112	3.87315	5e-05	0.00464487	yes
TSS6598	XLOC_004154	GB55729	727110	Y-x2	Group12.3:447020-449262	Control	Infected	OK	134.216	60.2052	-1.15659	-3.67359	5e-05	0.00464487	yes
TSS6650	XLOC_004189	GB40217	413064	LOC413064	Group12.5:165030-173381	Control	Infected	OK	5.05435	2.14134	-1.23901	-2.06819	0.00045	0.0293228	yes
TSS6694	XLOC_004229	GB51783	410149	LOC410149	Group12.6:197834-202187	Control	Infected	OK	90.1827	143.458	0.669703	2.51334	5e-05	0.00464487	yes
TSS6769	XLOC_004279	GB55070	727237	LOC727237	Group12.8:749234-785838	Control	Infected	OK	24.1778	42.905	0.827463	2.66248	5e-05	0.00464487	yes
TSS6808	XLOC_004313	GB47804	725158	PGRP-S1	Group13.10:1081119-1082900	Control	Infected	OK	25.3909	41.2008	0.698363	2.33396	5e-05	0.00464487	yes
TSS6883	XLOC_004366	GB49912	NA	NA	Group13.12:673293-674931	Control	Infected	OK	2.82692	6.30331	1.15688	2.18643	0.0006	0.0373505	yes
TSS689	XLOC_000446	GB47723	724874	LOC724874	Group1.2:356625-366446	Control	Infected	OK	863.015	2058.19	1.25392	2.92035	5e-05	0.00464487	yes
TSS6901	XLOC_004380	GB49885	412209	CYP6AS4	Group13.12:24822-27484	Control	Infected	OK	54.9002	86.5757	0.65715	2.50341	5e-05	0.00464487	yes
TSS6944	XLOC_004409	GB49854	406114	LOC406114	Group13.12:1662009-1669555	Control	Infected	OK	136.987	297.716	1.11989	3.64176	5e-05	0.00464487	yes
TSS6967	XLOC_004422	GB40285	NA	NA	Group13.14:22456-26060	Control	Infected	OK	4.79157	12.7571	1.41273	2.63962	5e-05	0.00464487	yes
TSS6969	XLOC_004423	GB40284	725159	CYP6AS10	Group13.14:27530-31722	Control	Infected	OK	29.7634	93.2301	1.64726	6.1791	5e-05	0.00464487	yes
TSS7075	XLOC_004503	GB54735	100578100	LOC100578100	Group13.3:435813-456105	Control	Infected	OK	4.61495	11.8476	1.3602	2.17707	0.0003	0.0209019	yes
TSS7355	XLOC_004685	GB40114	NA	NA	Group13.7:404384-411255	Control	Infected	OK	5.56375	10.9163	0.972361	2.40149	0.00015	0.0117123	yes
TSS7391	XLOC_004703	GB40136	NA	NA	Group13.7:1018775-1020606	Control	Infected	OK	334.003	971.866	1.5409	5.44729	5e-05	0.00464487	yes
TSS7392	XLOC_004704	GB40137	726352	SP17	Group13.7:1021302-1022706	Control	Infected	OK	150.48	398.551	1.40519	5.39668	5e-05	0.00464487	yes
TSS7437	XLOC_004728	GB40163	NA	NA	Group13.7:2162816-2163290	Control	Infected	OK	193.927	358.582	0.886789	3.30662	5e-05	0.00464487	yes
TSS7445	XLOC_004732	GB40169	411632	LOC411632	Group13.7:2217787-2246805	Control	Infected	OK	3.53953	6.69119	0.918704	2.16489	0.00015	0.0117123	yes
TSS7466	XLOC_004746	GB40092	100578090	LOC100578090	Group13.7:596979-601485	Control	Infected	OK	18.2683	33.0176	0.853892	3.17623	5e-05	0.00464487	yes
TSS7491	XLOC_004762	GB40074	551592	Hr38	Group13.7:1300796-1340101	Control	Infected	OK	3.97604	2.32488	-0.774177	-2.62684	5e-05	0.00464487	yes
TSS7503	XLOC_004769	GB40064	NA	NA	Group13.7:1730540-1737946	Control	Infected	OK	4.50486	11.9599	1.40865	4.11617	5e-05	0.00464487	yes
TSS7644	XLOC_004876	GB43739	551327	LOC551327	Group14.10:483394-488039	Control	Infected	OK	202.185	618.118	1.61221	5.85715	5e-05	0.00464487	yes
TSS7667	XLOC_004889	GB43713	410492	CYP9Q1	Group14.10:276288-329660	Control	Infected	OK	344.537	659.428	0.936558	2.5592	5e-05	0.00464487	yes
TSS7827	XLOC_004986	GB54139	410509	LOC410509	Group14.13:375185-393789	Control	Infected	OK	22.6248	13.0516	-0.793676	-3.0198	5e-05	0.00464487	yes
TSS8036	XLOC_005116	GB52724	410539	LOC410539	Group14.14:187328-206020	Control	Infected	OK	54.8065	100.001	0.867603	2.47588	5e-05	0.00464487	yes
TSS8044	XLOC_005123	GB52717	410532	LOC410532	Group14.14:463010-469230	Control	Infected	OK	11.705	19.9007	0.765691	2.08628	0.00045	0.0293228	yes
TSS8093	XLOC_005144	GB52802	100576128	LOC100576128	Group14.14:1017041-1019841	Control	Infected	OK	4.1425	2.0327	-1.0271	-2.00572	0.00075	0.0439684	yes
TSS8197	XLOC_005209	GB41720	727121	LOC727121	Group14.15:939180-950893	Control	Infected	OK	15.8987	37.1648	1.22503	3.08067	5e-05	0.00464487	yes
TSS821	XLOC_000536	GB45855	410729	LOC410729	Group1.21:113417-120150	Control	Infected	OK	14.5705	39.8944	1.45314	3.59691	5e-05	0.00464487	yes
TSS8230	XLOC_005222	GB41735	726997	LOC726997	Group14.15:1365676-1379327	Control	Infected	OK	15.8529	9.26603	-0.774721	-1.96616	0.0007	0.0419884	yes
TSS827	XLOC_000542	GB45861	NA	NA	Group1.21:362284-363207	Control	Infected	OK	20.7091	34.6861	0.744091	2.0604	0.0003	0.0209019	yes
TSS8420	XLOC_005344	GB48468	100576136	LOC100576136	Group14.5:340207-342257	Control	Infected	OK	0.649234	2.1473	1.72571	2.7435	0.0001	0.00830963	yes
TSS877	XLOC_000572	GB45846	NA	NA	Group1.21:246009-252047	Control	Infected	OK	0.970714	4.4437	2.19464	3.23949	5e-05	0.00464487	yes
TSS8893	XLOC_005652	GB50551	100576625	LOC100576625	Group15.14:402529-407766	Control	Infected	OK	2.24282	3.73333	0.735148	2.03172	0.0003	0.0209019	yes
TSS9047	XLOC_005760	GB47933	408534	SP44	Group15.16:77605-80174	Control	Infected	OK	77.6835	225.792	1.53931	5.85167	5e-05	0.00464487	yes
TSS9134	XLOC_005815	GB50170	100577783	LOC100577783	Group15.19:1293259-1309678	Control	Infected	OK	17.4939	9.90588	-0.820499	-2.88105	5e-05	0.00464487	yes
TSS9210	XLOC_005850	GB50218	410583	Oat	Group15.19:2066862-2071227	Control	Infected	OK	16.9678	31.6114	0.897643	2.5623	5e-05	0.00464487	yes
TSS9228	XLOC_005856	GB50226	406078	Tsf1	Group15.19:2175496-2188476	Control	Infected	OK	503.689	261.934	-0.943331	-3.03051	5e-05	0.00464487	yes
TSS9281	XLOC_005888	GB50262	410578	NT-8	Group15.19:3315670-3334669	Control	Infected	OK	1.22916	2.21428	0.849173	2.03221	0.00035	0.0236576	yes
TSS9296	XLOC_005897	GB50272	412231	LOC412231	Group15.19:3523940-3528561	Control	Infected	OK	67.8056	108.954	0.684242	2.21611	0.0001	0.00830963	yes
TSS9321	XLOC_005915	GB50116	725202	LOC725202	Group15.19:104849-105734	Control	Infected	OK	416.383	1037.58	1.31724	5.12366	5e-05	0.00464487	yes
TSS9443	XLOC_005996	GB50026	725250	LOC725250	Group15.19:1925231-2000732	Control	Infected	OK	167.36	651.534	1.96088	4.56335	5e-05	0.00464487	yes
TSS9558	XLOC_006069	GB49940	NA	NA	Group15.19:3826773-3827952	Control	Infected	OK	32.8467	77.0798	1.23061	4.32122	5e-05	0.00464487	yes
TSS9678	XLOC_006153	GB46223	677673	Obp14	Group15.5:448751-451726	Control	Infected	OK	85.7402	48.3595	-0.826173	-2.1522	0.0001	0.00830963	yes
TSS9682	XLOC_006157	GB46227	677677	Obp18	Group15.5:466746-468921	Control	Infected	OK	704.866	480.565	-0.552619	-2.13703	0.0001	0.00830963	yes
TSS9843	XLOC_006253	GB40299	552350	CPR5	Group16.1:117574-124196	Control	Infected	OK	17.2708	9.30294	-0.892574	-2.79093	5e-05	0.00464487	yes
TSS9990	XLOC_006333	GB54315	724126	LOC724126	Group16.2:945102-950229	Control	Infected	OK	24.2826	44.9237	0.887557	3.2274	5e-05	0.00464487	yes

## Sheet: TSS_10_m
test_id	gene_id	gene	gene_entry	gene_symbol	locus	sample_1	sample_2	status	value_1	value_2	log2.fold_change.	test_stat	p_value	q_value	significant
TSS10195	XLOC_006535	GB51270	NA	NA	Group16.4:1591785-1594913	Control	Infected	OK	0	1.22817	Inf	NA	0.0001	0.0175721	yes
TSS10229	XLOC_006556	GB51249	NA	NA	Group16.4:1844159-1874745	Control	Infected	OK	36.1765	63.8105	0.818743	2.17785	0.0003	0.0421731	yes
TSS10401	XLOC_006662	GB47563	NA	NA	Group16.5:511056-668823	Control	Infected	OK	485.341	160.344	-1.59783	-2.82643	5e-05	0.00972074	yes
TSS10482	XLOC_006720	GB45973	410638	Ddc	Group16.8:471097-479167	Control	Infected	OK	30.0959	48.015	0.673918	2.32441	5e-05	0.00972074	yes
TSS10741	XLOC_006888	-	NA	NA	Group2.11:1230326-1230837	Control	Infected	OK	1.18131	0	#NAME?	NA	5e-05	0.00972074	yes
TSS10825	XLOC_006950	GB52454	413186	LOC413186	Group2.17:467902-471186	Control	Infected	OK	58.2012	92.686	0.671302	2.30885	5e-05	0.00972074	yes
TSS10907	XLOC_007008	GB52428	NA	NA	Group2.17:671560-687946	Control	Infected	OK	46.0259	86.0473	0.902684	2.24931	0.00025	0.0362599	yes
TSS11101	XLOC_007158	GB49750	724187	LOC724187	Group2.18:1213870-1216147	Control	Infected	OK	3.95601	1.48806	-1.41061	-2.2918	0.0002	0.0304583	yes
TSS11128	XLOC_007178	GB55515	408650	LOC408650	Group2.19:111425-113740	Control	Infected	OK	84.2517	145.543	0.788668	2.58236	5e-05	0.00972074	yes
TSS12408	XLOC_007976	GB50636	724382	Cpap3-a	Group3.19:4658-7800	Control	Infected	OK	12.3949	4.98339	-1.31455	-2.78709	5e-05	0.00972074	yes
TSS12424	XLOC_007989	GB51901	410976	LOC410976	Group3.3:6011-27195	Control	Infected	OK	1.63544	0.513813	-1.67037	-2.53303	0.0001	0.0175721	yes
TSS12639	XLOC_008129	GB46926	413948	Tektin-C	Group3.5:205422-209550	Control	Infected	OK	13.0491	7.00581	-0.897325	-2.2457	0.0002	0.0304583	yes
TSS12820	XLOC_008245	GB51530	NA	NA	Group3.7:573845-574580	Control	Infected	OK	0	18.4732	Inf	NA	5e-05	0.00972074	yes
TSS1289	XLOC_000827	GB53888	100578347	LOC100578347	Group1.26:80699-82619	Control	Infected	OK	164.562	63.1386	-1.38204	-4.45005	5e-05	0.00972074	yes
TSS12994	XLOC_008350	GB55766	551714	LOC551714	Group3.8:1135557-1138741	Control	Infected	OK	43.8955	27.1121	-0.695135	-2.39057	5e-05	0.00972074	yes
TSS13158	XLOC_008438	GB53756	410928	Est-6	Group3.9:2291579-2294138	Control	Infected	OK	4.43434	0.858745	-2.36842	-3.66795	5e-05	0.00972074	yes
TSS1355	XLOC_000863	GB55263	100576414	LOC100576414	Group1.27:369438-372350	Control	Infected	OK	118.752	183.055	0.62432	2.08572	0.00035	0.0477332	yes
TSS13907	XLOC_008871	GB54889	NA	NA	Group4.4:153-483	Control	Infected	OK	0	8.71965	Inf	NA	5e-05	0.00972074	yes
TSS14008	XLOC_008927	GB53114	100037419	Apd-3	Group4.5:140847-142899	Control	Infected	OK	557.94	174.887	-1.67369	-3.18085	5e-05	0.00972074	yes
TSS14176	XLOC_009039	GB49544	406088	Vg	Group4.6:415444-421657	Control	Infected	OK	37.4386	16.8081	-1.15537	-3.37227	5e-05	0.00972074	yes
TSS14334	XLOC_009139	GB50453	413115	CPR19	Group4.9:210656-213961	Control	Infected	OK	40.5918	14.7485	-1.46062	-2.83185	5e-05	0.00972074	yes
TSS14359	XLOC_009155	GB50473	724429	LOC724429	Group4.9:907918-916990	Control	Infected	OK	3.71284	8.09778	1.125	2.8268	5e-05	0.00972074	yes
TSS14388	XLOC_009175	GB50441	413113	LOC413113	Group4.9:28543-49243	Control	Infected	OK	11.4556	5.55234	-1.04488	-2.40201	5e-05	0.00972074	yes
TSS14390	XLOC_009177	GB50439	725547	LOC725547	Group4.9:49387-145005	Control	Infected	OK	41.1675	12.9732	-1.66598	-3.09525	5e-05	0.00972074	yes
TSS14409	XLOC_009191	GB50423	408807	IRP30	Group4.9:671591-673157	Control	Infected	OK	81.4426	140.221	0.783844	2.68493	5e-05	0.00972074	yes
TSS1448	XLOC_000926	GB47499	410021	LOC410021	Group1.29:1101878-1170526	Control	Infected	OK	8.19149	4.4089	-0.893708	-2.54655	5e-05	0.00972074	yes
TSS14660	XLOC_009347	GB48662	NA	NA	Group5.12:813369-816538	Control	Infected	OK	117.166	56.1057	-1.06234	-2.99994	5e-05	0.00972074	yes
TSS14989	XLOC_009547	GB44549	406081	LOC406081	Group5.14:300957-307101	Control	Infected	OK	566.511	1016.33	0.84319	2.06541	0.00025	0.0362599	yes
TSS14991	XLOC_009548	GB44548	551044	Gld2	Group5.14:307722-316599	Control	Infected	OK	18.9499	35.4824	0.90491	2.26316	0.00015	0.0244754	yes
TSS15075	XLOC_009595	GB44488	NA	NA	Group5.14:1491514-1498797	Control	Infected	OK	5.79255	1.98923	-1.54199	-3.11215	5e-05	0.00972074	yes
TSS15405	XLOC_009812	GB52308	724560	LOC724560	Group5.2:742763-747730	Control	Infected	OK	44.6381	91.9879	1.04317	3.11622	5e-05	0.00972074	yes
TSS15743	XLOC_010030	GB51383	550965	CYP6AR1	Group5.7:410824-444655	Control	Infected	OK	1.49915	6.47664	2.1111	3.31189	5e-05	0.00972074	yes
TSS16007	XLOC_010206	GB51216,GB51217	NA	NA	Group6.1:324754-433119	Control	Infected	OK	7.44617	37.4752	2.33137	2.68048	5e-05	0.00972074	yes
TSS16076	XLOC_010250	GB54485	413043	LOC413043	Group6.10:357689-361956	Control	Infected	OK	18.9416	29.4888	0.638606	2.13419	0.00015	0.0244754	yes
TSS16141	XLOC_010301	GB52186	409626	SP40	Group6.14:345453-348866	Control	Infected	OK	130.03	67.3814	-0.948421	-3.1636	5e-05	0.00972074	yes
TSS16236	XLOC_010356	GB52144	725964	LOC725964	Group6.14:754717-923627	Control	Infected	OK	5.06308	9.92828	0.971529	2.11799	0.0003	0.0421731	yes
TSS163	XLOC_000101	GB40836	100576126	LOC100576126	Group1.10:1025091-1032236	Control	Infected	OK	5.00452	1.17332	-2.09263	-3.28594	5e-05	0.00972074	yes
TSS16924	XLOC_010835	GB53554	100576661	LOC100576661	Group6.32:147261-169473	Control	Infected	OK	18.312	7.91536	-1.21006	-3.53721	5e-05	0.00972074	yes
TSS16937	XLOC_010841	GB53565	551600	Cht5	Group6.32:354538-357589	Control	Infected	OK	5.80236	109.715	4.24098	10.1106	5e-05	0.00972074	yes
TSS16953	XLOC_010853	GB53576	406093	LOC406093	Group6.32:876049-887876	Control	Infected	OK	1804.03	5454.04	1.5961	2.86934	5e-05	0.00972074	yes
TSS16957	XLOC_010855	GB53579	409709	LOC409709	Group6.32:889130-894861	Control	Infected	OK	49.3122	89.9695	0.86749	2.15712	0.00015	0.0244754	yes
TSS17434	XLOC_011148	GB48079	413645	SP22	Group6.7:19716-23987	Control	Infected	OK	398.437	234.428	-0.765207	-2.39065	5e-05	0.00972074	yes
TSS17449	XLOC_011162	GB41097	724565	SP18	Group6.9:366302-369123	Control	Infected	OK	11.0244	29.9776	1.44318	3.58152	5e-05	0.00972074	yes
TSS17614	XLOC_011264	GB46289	726362	LOC726362	Group7.16:54636-73048	Control	Infected	OK	18.0972	31.1419	0.783086	2.06385	0.00035	0.0477332	yes
TSS17870	XLOC_011428	GB42493	724749	LOC724749	Group7.21:1483522-1507560	Control	Infected	OK	13.5694	3.46659	-1.96876	-2.54496	0.0002	0.0304583	yes
TSS17921	XLOC_011460	GB42426	551180	LOC551180	Group7.21:1274590-1283759	Control	Infected	OK	463.919	239.361	-0.954684	-2.56322	5e-05	0.00972074	yes
TSS17922	XLOC_011461	GB42425	551224	LOC551224	Group7.21:1286296-1293375	Control	Infected	OK	14.1106	5.97088	-1.24077	-3.40633	5e-05	0.00972074	yes
TSS17942	XLOC_011476	GB42410	100578816	LOC100578816	Group7.21:1632288-1636409	Control	Infected	OK	14.6682	5.89741	-1.31454	-2.38061	5e-05	0.00972074	yes
TSS18124	XLOC_011581	GB48147	100578269	LOC100578269	Group7.24:390414-393921	Control	Infected	OK	51.155	28.0615	-0.866282	-2.95522	5e-05	0.00972074	yes
TSS18641	XLOC_011921	GB48861	552685	LOC552685	Group8.14:187694-201015	Control	Infected	OK	286.083	93.1308	-1.6191	-4.26011	5e-05	0.00972074	yes
TSS1870	XLOC_001194	GB42217	727333	LOC727333	Group1.34:31408-36043	Control	Infected	OK	50.563	181.817	1.84633	5.82015	5e-05	0.00972074	yes
TSS18767	XLOC_012013	GB51733	726571	LOC726571	Group8.21:390216-393271	Control	Infected	OK	495.304	280.245	-0.821625	-2.47889	5e-05	0.00972074	yes
TSS18799	XLOC_012027	GB51751	409814	LOC409814	Group8.21:738110-745927	Control	Infected	OK	19.1779	10.8133	-0.826637	-2.29149	0.0001	0.0175721	yes
TSS18839	XLOC_012046	GB51704	NA	NA	Group8.21:52803-62055	Control	Infected	OK	94.5255	176.089	0.897533	2.45994	5e-05	0.00972074	yes
TSS18846	XLOC_012052	GB51698	726848	Hex70a	Group8.21:96227-100093	Control	Infected	OK	16.391	6.5649	-1.32006	-3.50789	5e-05	0.00972074	yes
TSS18884	XLOC_012079	GB51670	724225	LOC724225	Group8.21:489800-494842	Control	Infected	OK	0.975594	2.81318	1.52785	2.40489	5e-05	0.00972074	yes
TSS19196	XLOC_012271	GB40493	NA	NA	Group8.6:504060-504979	Control	Infected	OK	19.5753	48.6985	1.31484	3.31724	5e-05	0.00972074	yes
TSS19346	XLOC_012353	GB40421	NA	NA	Group8.6:199346-208637	Control	Infected	OK	4.60838	0.970343	-2.24769	-2.83295	5e-05	0.00972074	yes
TSS19722	XLOC_012579	GB43825	409341	cathD	Group8.8:717311-722522	Control	Infected	OK	477.929	215.589	-1.14851	-3.12705	5e-05	0.00972074	yes
TSS19970	XLOC_012702	GB41792	411273	LOC411273	Group8.9:643938-646750	Control	Infected	OK	14.0574	6.70345	-1.06835	-2.80346	5e-05	0.00972074	yes
TSS19988	XLOC_012716	GB41776	100577210	LOC100577210	Group8.9:1053006-1053782	Control	Infected	OK	286.719	479.056	0.740557	2.04915	0.00025	0.0362599	yes
TSS19991	XLOC_012719	GB41773	408970	LOC408970	Group8.9:1116618-1127439	Control	Infected	OK	23.1828	11.6004	-0.998875	-2.44052	5e-05	0.00972074	yes
TSS19993	XLOC_012720	GB41772	100577901	LOC100577901	Group8.9:1139150-1147020	Control	Infected	OK	21.9924	10.6933	-1.04031	-3.36448	5e-05	0.00972074	yes
TSS20018	XLOC_012729	GB41760	411353	LOC411353	Group8.9:1393235-1395514	Control	Infected	OK	298.292	184.342	-0.694344	-2.17701	0.00025	0.0362599	yes
TSS20156	XLOC_012821	GB42798	552773	LOC552773	Group9.10:1093075-1097366	Control	Infected	OK	23.518	13.6184	-0.788209	-2.16437	0.0002	0.0304583	yes
TSS20763	XLOC_013209	GB53371	677671	Obp3	Group9.12:369020-371199	Control	Infected	OK	309.451	101.539	-1.60767	-4.91193	5e-05	0.00972074	yes
TSS20786	XLOC_013223	GB53354	726934	SPH50	Group9.12:719672-721869	Control	Infected	OK	110.704	70.3526	-0.654032	-2.03208	0.00025	0.0362599	yes
TSS20855	XLOC_013267	GB53306	408992	LOC408992	Group9.12:1336497-1343228	Control	Infected	OK	8.38744	4.67097	-0.844508	-2.38778	5e-05	0.00972074	yes
TSS21207	XLOC_013532	GB47905	552758	LOC552758	GroupUn11:54946-81210	Control	Infected	OK	44.232	24.8483	-0.831944	-2.53554	5e-05	0.00972074	yes
TSS21488	XLOC_013761	GB48823	727197	CPR2	GroupUn14:89411-90516	Control	Infected	OK	12.4961	26.4427	1.08139	2.61335	5e-05	0.00972074	yes
TSS21765	XLOC_013990	GB43690	727344	LOC727344	GroupUn18:5079-6834	Control	Infected	OK	61.1289	25.1103	-1.28357	-3.76526	5e-05	0.00972074	yes
TSS21767	XLOC_013992	GB43688	100578392	LOC100578392	GroupUn18:29049-30387	Control	Infected	OK	2.22249	14.6175	2.71745	4.38877	5e-05	0.00972074	yes
TSS21951	XLOC_014142	GB49819	100577298	LOC100577298	GroupUn2036:448-3048	Control	Infected	OK	0	1.96957	Inf	NA	5e-05	0.00972074	yes
TSS21953	XLOC_014143	GB51446	727367	LOC727367	GroupUn2039:157-745	Control	Infected	OK	9.78466	31.8617	1.70323	3.83969	0.00015	0.0244754	yes
TSS21989	XLOC_014177	GB40038	552136	LOC552136	GroupUn2145:26-1817	Control	Infected	OK	2.05376	0	#NAME?	NA	5e-05	0.00972074	yes
TSS2201	XLOC_001402	GB48020	552041	LOC552041	Group1.4:227576-291902	Control	Infected	OK	664.993	2155.88	1.69687	2.36099	0.0002	0.0304583	yes
TSS22077	XLOC_014245	GB45746	551197	CYP6AS15	GroupUn23:73321-77749	Control	Infected	OK	19.0159	32.4093	0.769199	2.47417	5e-05	0.00972074	yes
TSS22322	XLOC_014478	GB46156	100577795	LOC100577795	GroupUn286:11792-22052	Control	Infected	OK	19.4425	30.3964	0.644681	2.13244	0.00025	0.0362599	yes
TSS22478	XLOC_014619	GB40247	NA	NA	GroupUn3120:43-1243	Control	Infected	OK	4.57908	0	#NAME?	NA	0.0001	0.0175721	yes
TSS23458	XLOC_015522	GB51371	727342	LOC727342	GroupUn622:71-1348	Control	Infected	OK	45.4138	71.7637	0.660122	2.1269	0.00015	0.0244754	yes
TSS23482	XLOC_015541	GB46814	552418	CYP6BE1	GroupUn64:37912-43420	Control	Infected	OK	12.4768	33.9928	1.44597	3.23122	5e-05	0.00972074	yes
TSS2622	XLOC_001676	GB42310	724284	LOC724284	Group1.43:164691-167125	Control	Infected	OK	175.885	85.3859	-1.04256	-2.9676	5e-05	0.00972074	yes
TSS2643	XLOC_001692	GB42293	NA	NA	Group1.43:932288-1119715	Control	Infected	OK	4.61643	116.755	4.66056	5.28294	5e-05	0.00972074	yes
TSS3712	XLOC_002364	GB51107	100578731	LOC100578731	Group10.26:1701018-1703709	Control	Infected	OK	184.599	114.012	-0.695207	-2.28204	5e-05	0.00972074	yes
TSS411	XLOC_000262	GB51807	550645	PhKgamma	Group1.14:383451-389345	Control	Infected	OK	35.7332	75.0011	1.06965	2.31583	0.0002	0.0304583	yes
TSS4472	XLOC_002870	GB43518	NA	NA	Group11.14:6958-8727	Control	Infected	OK	4.28465	11.1892	1.38486	2.71631	5e-05	0.00972074	yes
TSS4491	XLOC_002883	GB43509	NA	NA	Group11.14:84132-88105	Control	Infected	OK	16.9354	6.37138	-1.41037	-3.58788	5e-05	0.00972074	yes
TSS4787	XLOC_003060	GB45151	408365	serp	Group11.18:2344444-2349909	Control	Infected	OK	74.6912	36.8884	-1.01777	-3.12956	5e-05	0.00972074	yes
TSS5289	XLOC_003369	GB44894	411863	LOC411863	Group11.18:4337579-4340883	Control	Infected	OK	22.0998	39.3399	0.831959	2.27582	5e-05	0.00972074	yes
TSS5544	XLOC_003522	GB43129	408320	LOC408320	Group11.20:391098-419292	Control	Infected	OK	454.876	252.34	-0.850104	-2.15767	0.00035	0.0477332	yes
TSS5799	XLOC_003674	GB55215	409873	Mrjp9	Group11.6:880668-884668	Control	Infected	OK	55.7319	87.5793	0.652085	2.27112	0.00015	0.0244754	yes
TSS6575	XLOC_004150	GB52004	100576484	LOC100576484	Group12.17:937864-968086	Control	Infected	OK	106.709	65.4963	-0.704195	-2.18246	0.00015	0.0244754	yes
TSS6657	XLOC_004211	GB55729	727110	Y-x2	Group12.3:447032-449166	Control	Infected	OK	137.73	85.5046	-0.687764	-2.26629	5e-05	0.00972074	yes
TSS6679	XLOC_004229	GB40227	412797	LOC412797	Group12.5:70673-74580	Control	Infected	OK	15.222	5.22567	-1.54247	-3.06786	5e-05	0.00972074	yes
TSS6858	XLOC_004366	GB47804	725158	PGRP-S1	Group13.10:1081130-1083172	Control	Infected	OK	99.6146	38.0282	-1.38929	-4.24416	5e-05	0.00972074	yes
TSS7008	XLOC_004467	GB49854	406114	LOC406114	Group13.12:1662002-1669447	Control	Infected	OK	146.791	55.9196	-1.39234	-3.73758	5e-05	0.00972074	yes
TSS7030	XLOC_004480	GB40284	725159	CYP6AS10	Group13.14:27530-31722	Control	Infected	OK	79.306	48.6314	-0.705541	-2.40402	5e-05	0.00972074	yes
TSS7597	XLOC_004847	GB53860	724644	LOC724644	Group13.9:260378-267477	Control	Infected	OK	23.9746	49.4146	1.04343	3.37876	5e-05	0.00972074	yes
TSS7670	XLOC_004888	GB49021	724464	LOC724464	Group14.1:254027-260459	Control	Infected	OK	41.4061	19.1171	-1.11498	-3.2589	5e-05	0.00972074	yes
TSS7674	XLOC_004892	GB49017	412007	LOC412007	Group14.1:278653-282134	Control	Infected	OK	4.17409	11.7353	1.49132	2.56919	0.0001	0.0175721	yes
TSS7711	XLOC_004922	GB43739	551327	LOC551327	Group14.10:483394-488039	Control	Infected	OK	312.008	138.601	-1.17065	-3.84512	5e-05	0.00972074	yes
TSS7881	XLOC_005032	GB54144	410515	LOC410515	Group14.13:246924-259340	Control	Infected	OK	3.86142	1.60014	-1.27093	-2.31191	0.0002	0.0304583	yes
TSS8299	XLOC_005287	GB41742	726839	LOC726839	Group14.15:1490929-1497127	Control	Infected	OK	4.59137	11.0823	1.27127	2.54794	5e-05	0.00972074	yes
TSS8369	XLOC_005327	GB41625	552724	LOC552724	Group14.15:920946-937787	Control	Infected	OK	23.2996	13.7948	-0.756174	-2.49905	5e-05	0.00972074	yes
TSS9004	XLOC_005776	GB50610	100576418	LOC100576418	Group15.14:1353607-1400575	Control	Infected	OK	292.411	138.08	-1.08249	-2.44333	0.0001	0.0175721	yes
TSS9087	XLOC_005835	GB47933	408534	SP44	Group15.16:77605-80174	Control	Infected	OK	182.124	116.041	-0.650288	-2.23663	0.00015	0.0244754	yes
TSS9107	XLOC_005852	GB50121	725380	Amci	Group15.19:107581-109788	Control	Infected	OK	543.435	258.616	-1.0713	-3.17758	5e-05	0.00972074	yes
TSS9173	XLOC_005892	GB50170	100577783	LOC100577783	Group15.19:1293244-1309668	Control	Infected	OK	3.96776	1.65584	-1.26076	-2.73277	5e-05	0.00972074	yes
TSS9349	XLOC_005992	GB50116	725202	LOC725202	Group15.19:104131-105761	Control	Infected	OK	858.899	470.508	-0.86827	-2.81822	5e-05	0.00972074	yes
TSS9591	XLOC_006142	GB49940	NA	NA	Group15.19:3826803-3828039	Control	Infected	OK	116.942	62.6775	-0.899776	-2.83902	5e-05	0.00972074	yes
TSS9594	XLOC_006145	GB49937	413697	LOC413697	Group15.19:3896505-3903719	Control	Infected	OK	73.0852	45.5634	-0.681704	-2.30822	0.0002	0.0304583	yes
TSS9713	XLOC_006228	GB46226	552478	Obp17	Group15.5:462310-464606	Control	Infected	OK	188.355	113.626	-0.729165	-2.41101	5e-05	0.00972074	yes
TSS9781	XLOC_006268	GB51799	412203	bw	Group15.8:105005-111425	Control	Infected	OK	3.40282	0.267351	-3.66992	-4.33434	5e-05	0.00972074	yes
TSS9782	XLOC_006269	GB51800	409090	LOC409090	Group15.8:129247-135940	Control	Infected	OK	81.6195	48.1988	-0.759916	-2.63591	5e-05	0.00972074	yes
TSS9872	XLOC_006323	GB40298	NA	NA	Group16.1:129486-132407	Control	Infected	OK	3.51774	8.95153	1.34749	2.25355	5e-05	0.00972074	yes
TSS9941	XLOC_006367	GB54401	724867	LOC724867	Group16.2:1582619-1611162	Control	Infected	OK	9.29836	18.5648	0.99752	2.88863	5e-05	0.00972074	yes

## Sheet: TSS_15_m
test_id	gene_id	gene	gene_entry	gene_symbol	locus	sample_1	sample_2	status	value_1	value_2	log2.fold_change.	test_stat	p_value	q_value	significant
TSS10199	XLOC_006968	GB52453	100578356	LOC100578356	Group2.17:458950-466942	Control	Infected	OK	6.42324	3.37251	-0.929478	-2.70198	5e-05	0.0134197	yes
TSS10382	XLOC_007104	GB52348	NA	NA	Group2.17:1340602-1350459	Control	Infected	OK	36.0628	17.7932	-1.01919	-3.11252	5e-05	0.0134197	yes
TSS11217	XLOC_007657	GB45906	410087	LOC410087	Group2.8:27606-28806	Control	Infected	OK	1454.34	627.731	-1.21214	-2.92829	5e-05	0.0134197	yes
TSS11261	XLOC_007685	-	NA	NA	Group3.1:40048-41164	Control	Infected	OK	7.68579	0	#NAME?	NA	0.0001	0.0248061	yes
TSS11403	XLOC_007777	GB49147	412923	LOC412923	Group3.14:977820-980593	Control	Infected	OK	38.2843	23.4097	-0.709642	-2.25178	5e-05	0.0134197	yes
TSS11602	XLOC_007906	GB41212	552811	LOC552811	Group3.16:763998-782368	Control	Infected	OK	51.1954	112.045	1.13	2.79264	5e-05	0.0134197	yes
TSS12235	XLOC_008350	GB55767	100576901	LOC100576901	Group3.8:1132139-1134944	Control	Infected	OK	9.70965	5.30754	-0.871377	-2.35118	0.00015	0.0341083	yes
TSS1241	XLOC_000830	GB53888	100578347	LOC100578347	Group1.26:80699-82509	Control	Infected	OK	77.5647	20.2768	-1.93557	-5.30549	5e-05	0.0134197	yes
TSS12612	XLOC_008608	GB44120	409143	SP28	Group4.13:313202-315946	Control	Infected	OK	48.9154	120.544	1.30121	4.21771	5e-05	0.0134197	yes
TSS1306	XLOC_000864	GB55263	100576414	LOC100576414	Group1.27:364910-372350	Control	Infected	OK	110.63	203.773	0.881216	2.59674	5e-05	0.0134197	yes
TSS13079	XLOC_008890	GB54889	NA	NA	Group4.4:153-483	Control	Infected	OK	5.01374	0	#NAME?	NA	5e-05	0.0134197	yes
TSS13092	XLOC_008900	GB53120	727136	LOC727136	Group4.5:148125-149722	Control	Infected	OK	10.2976	21.7427	1.07822	2.32457	0.0002	0.0419795	yes
TSS13093	XLOC_008901	GB53110	409716	apd-3	Group4.5:153209-170969	Control	Infected	OK	4.51261	9.59495	1.08831	2.59638	5e-05	0.0134197	yes
TSS13121	XLOC_008918	GB53141	726980	LOC726980	Group4.5:1139834-1142464	Control	Infected	OK	145.049	238.435	0.717062	2.28819	5e-05	0.0134197	yes
TSS13319	XLOC_009065	GB49544	406088	Vg	Group4.6:415444-421657	Control	Infected	OK	27.3216	13.6613	-0.999951	-2.79942	5e-05	0.0134197	yes
TSS14073	XLOC_009587	GB44552	725364	LOC725364	Group5.14:44213-48436	Control	Infected	OK	102.263	45.2623	-1.1759	-3.36887	5e-05	0.0134197	yes
TSS14810	XLOC_010108	GB51383	550965	CYP6AR1	Group5.7:410824-444655	Control	Infected	OK	0.602431	4.93228	3.03339	3.69668	5e-05	0.0134197	yes
TSS15072	XLOC_010298	GB51223	406142	LOC406142	Group6.1:583017-617176	Control	Infected	OK	110.308	809.855	2.87613	3.79094	5e-05	0.0134197	yes
TSS15927	XLOC_010918	GB53565	551600	Cht5	Group6.32:350930-357589	Control	Infected	OK	7.58994	172.224	4.50405	10.3457	5e-05	0.0134197	yes
TSS16349	XLOC_011208	GB54410	NA	NA	Group6.6:118691-120280	Control	Infected	OK	102.43	208.546	1.02573	2.6273	5e-05	0.0134197	yes
TSS16400	XLOC_011245	GB40261	552600	LOC552600	Group7.1:124482-129027	Control	Infected	OK	399.346	677.245	0.76204	2.42273	5e-05	0.0134197	yes
TSS16542	XLOC_011344	GB46290	409624	LOC409624	Group7.16:88032-109742	Control	Infected	OK	6.23926	11.7002	0.907086	2.17251	0.0002	0.0419795	yes
TSS16784	XLOC_011515	GB42493	724749	LOC724749	Group7.21:1498139-1503903	Control	Infected	OK	15.2412	2.98612	-2.35163	-5.99441	5e-05	0.0134197	yes
TSS16850	XLOC_011562	GB42410	100578816	LOC100578816	Group7.21:1633738-1636270	Control	Infected	OK	228.439	14.8668	-3.94164	-4.63982	5e-05	0.0134197	yes
TSS16851	XLOC_011563	GB42409	408922	LOC408922	Group7.21:1638862-1714598	Control	Infected	OK	5.87087	2.51473	-1.22317	-3.07379	5e-05	0.0134197	yes
TSS16922	XLOC_011605	GB44367	724436	LOC724436	Group7.22:772823-774295	Control	Infected	OK	12.5966	52.1025	2.04832	4.01135	5e-05	0.0134197	yes
TSS17064	XLOC_011699	GB48173	551089	LOC551089	Group7.24:738946-740980	Control	Infected	OK	10.7324	4.37546	-1.29446	-2.91937	5e-05	0.0134197	yes
TSS17086	XLOC_011717	GB48134	411188	LOC411188	Group7.24:229435-233213	Control	Infected	OK	36.4208	17.0959	-1.09111	-3.08683	5e-05	0.0134197	yes
TSS1735	XLOC_001169	GB42218	100576797	LOC100576797	Group1.34:16083-23897	Control	Infected	OK	14.7916	60.1121	2.02288	4.52797	5e-05	0.0134197	yes
TSS17562	XLOC_012060	GB41981	412192	LOC412192	Group8.17:33913-35806	Control	Infected	OK	25.6875	11.6696	-1.13831	-3.09816	5e-05	0.0134197	yes
TSS17776	XLOC_012201	GB51650	551863	LOC551863	Group8.21:858068-865597	Control	Infected	OK	56.6175	34.598	-0.710558	-2.3002	5e-05	0.0134197	yes
TSS1790	XLOC_001194	GB42217	727333	LOC727333	Group1.34:31408-36043	Control	Infected	OK	106.511	228.958	1.10408	3.18445	5e-05	0.0134197	yes
TSS18181	XLOC_012483	GB40421	NA	NA	Group8.6:205633-208637	Control	Infected	OK	8.0859	2.25079	-1.84498	-2.93627	0.00015	0.0341083	yes
TSS18328	XLOC_012586	GB54537	408960	sli	Group8.7:836730-868508	Control	Infected	OK	5.97251	3.5697	-0.742533	-2.16517	0.00015	0.0341083	yes
TSS18367	XLOC_012617	GB54516	100577150	LOC100577150	Group8.7:332688-335551	Control	Infected	OK	4.13079	9.41104	1.18794	2.58724	5e-05	0.0134197	yes
TSS18962	XLOC_012990	GB42798	552773	LOC552773	Group9.10:1093075-1097366	Control	Infected	OK	10.7568	20.1559	0.905952	2.22683	0.0001	0.0248061	yes
TSS1930	XLOC_001273	GB48937	413575	LOC413575	Group1.36:37521-59978	Control	Infected	OK	493.272	197.331	-1.32177	-2.92019	5e-05	0.0134197	yes
TSS19526	XLOC_013386	GB53371	677671	Obp3	Group9.12:369020-371196	Control	Infected	OK	205.185	94.4472	-1.11935	-3.30062	5e-05	0.0134197	yes
TSS19609	XLOC_013443	GB53306	408992	LOC408992	Group9.12:1336527-1343445	Control	Infected	OK	10.3204	5.3122	-0.958122	-2.62603	5e-05	0.0134197	yes
TSS19926	XLOC_013682	GB49848	100577143	LOC100577143	GroupUn109:15957-16880	Control	Infected	OK	955.066	1703.02	0.834422	2.45318	5e-05	0.0134197	yes
TSS20184	XLOC_013902	GB48832	409345	CPR3	GroupUn14:75940-78396	Control	Infected	OK	8.07852	3.49824	-1.20746	-2.50032	0.0001	0.0248061	yes
TSS20456	XLOC_014137	GB43690	727344	LOC727344	GroupUn18:5079-6834	Control	Infected	OK	7.61802	58.8524	2.94961	7.20973	5e-05	0.0134197	yes
TSS20751	XLOC_014390	GB45746	551197	CYP6AS15	GroupUn23:73321-77743	Control	Infected	OK	13.1841	24.9609	0.920869	2.82082	5e-05	0.0134197	yes
TSS21076	XLOC_014695	GB45565	552301	SP35	GroupUn3:328850-389636	Control	Infected	OK	85.6547	154.034	0.846644	2.58871	5e-05	0.0134197	yes
TSS21318	XLOC_014929	GB47520	725305	LOC725305	GroupUn3591:77-2402	Control	Infected	OK	190.27	395.992	1.05743	3.12058	5e-05	0.0134197	yes
TSS21462	XLOC_015071	GB51436	727243	LOC727243	GroupUn4007:213-1555	Control	Infected	OK	1.36082	9.26089	2.76667	3.17183	0.0002	0.0419795	yes
TSS21485	XLOC_015094	GB51441	100578586	LOC100578586	GroupUn41:34398-54397	Control	Infected	OK	70.0842	42.3298	-0.727416	-2.39526	0.00015	0.0341083	yes
TSS22026	XLOC_015603	GB47104	409663	Lys-3	GroupUn6:10712-13101	Control	Infected	OK	263.426	149.859	-0.81379	-2.46609	5e-05	0.0134197	yes
TSS2524	XLOC_001691	GB42311	NA	NA	Group1.43:158549-161244	Control	Infected	OK	50.6739	88.0001	0.796263	2.58384	5e-05	0.0134197	yes
TSS2545	XLOC_001708	GB42293	NA	NA	Group1.43:932288-937394	Control	Infected	OK	130.517	4.65641	-4.80887	-3.29698	5e-05	0.0134197	yes
TSS2903	XLOC_001974	GB49511	410006	rad	Group10.16:208-42177	Control	Infected	OK	9.79911	22.5452	1.2021	2.20826	0.0002	0.0419795	yes
TSS303	XLOC_000187	GB40713	409798	Fabp	Group1.10:1365530-1367665	Control	Infected	OK	42.3141	100.753	1.25161	3.97519	5e-05	0.0134197	yes
TSS3163	XLOC_002143	GB48391	726592	LOC726592	Group10.23:65654-67332	Control	Infected	OK	53.8191	22.4546	-1.26111	-2.63895	5e-05	0.0134197	yes
TSS3995	XLOC_002700	GB47318	NA	NA	Group10.28:357320-358289	Control	Infected	OK	133.669	325.779	1.28523	2.99816	5e-05	0.0134197	yes
TSS4736	XLOC_003219	GB45299,GB45300	NA	NA	Group11.18:4725953-4734302	Control	Infected	OK	94.7449	3.32481	-4.83271	-2.983	5e-05	0.0134197	yes
TSS497	XLOC_000332	GB43007	410734	GMCOX12	Group1.16:315798-318586	Control	Infected	OK	40.5742	85.4915	1.07522	3.39325	5e-05	0.0134197	yes
TSS5643	XLOC_003795	GB53620	NA	NA	Group12.10:93728-95444	Control	Infected	OK	8.23664	3.72265	-1.14572	-2.41671	0.0001	0.0248061	yes
TSS5792	XLOC_003898	GB40635	724418	LOC724418	Group12.13:1436426-1438720	Control	Infected	OK	199.487	118.448	-0.752042	-2.5271	5e-05	0.0134197	yes
TSS6469	XLOC_004385	GB47804	725158	PGRP-S1	Group13.10:1081153-1082900	Control	Infected	OK	77.3114	31.1213	-1.31278	-3.88853	5e-05	0.0134197	yes
TSS7098	XLOC_004811	GB40092	100578090	LOC100578090	Group13.7:596979-601511	Control	Infected	OK	39.533	82.2857	1.05758	3.35547	5e-05	0.0134197	yes
TSS7180	XLOC_004871	GB53860	724644	LOC724644	Group13.9:260378-266324	Control	Infected	OK	23.8136	62.0371	1.38135	4.33584	5e-05	0.0134197	yes
TSS7435	XLOC_005047	GB54144	410515	LOC410515	Group14.13:247028-258281	Control	Infected	OK	2.64749	0.569245	-2.21751	-4.15737	5e-05	0.0134197	yes
TSS8010	XLOC_005438	GB43778	409822	LOC409822	Group14.7:116303-118425	Control	Infected	OK	11.992	6.44317	-0.896233	-2.27736	0.0001	0.0248061	yes
TSS9158	XLOC_006232	GB46223	677673	Obp14	Group15.5:448751-451726	Control	Infected	OK	65.4655	33.2402	-0.977805	-2.05998	0.0002	0.0419795	yes
TSS9374	XLOC_006376	GB54396	724552	LOC724552	Group16.2:1518214-1531526	Control	Infected	OK	27.5597	48.0232	0.801169	2.43397	0.00015	0.0341083	yes
TSS9384	XLOC_006382	GB54404	550828	LOC550828	Group16.2:1631392-1644009	Control	Infected	OK	50.4104	87.5568	0.796499	2.43518	5e-05	0.0134197	yes
TSS9524	XLOC_006480	GB51345	NA	NA	Group16.4:1542460-1545753	Control	Infected	OK	7.22832	2.68585	-1.42828	-3.23421	5e-05	0.0134197	yes
TSS9525	XLOC_006481	GB51346	100576736	LOC100576736	Group16.4:1549875-1551650	Control	Infected	OK	10.8667	3.36875	-1.68962	-3.00769	5e-05	0.0134197	yes
TSS9766	XLOC_006656	GB47580	NA	NA	Group16.5:359400-364467	Control	Infected	OK	30.172	18.7046	-0.689821	-2.19322	0.0002	0.0419795	yes

## Sheet: Promoter_5_m
test_id	gene_id	gene	gene_entry	gene_symbol	locus	sample_1	sample_2	status	value_1	value_2	sqrt.JS.	test_stat	p_value	q_value	significant
XLOC_000766	XLOC_000766	GB46442,GB46443	NA	NA	Group1.23:302841-307289	Control	Infected	OK	0	0	0.515799	0	5e-05	0.0309833	yes
XLOC_005221	XLOC_005221	GB41734	408485	Reck	Group14.15:1347040-1362751	Control	Infected	OK	0	0	0.42174	0	5e-05	0.0309833	yes
XLOC_005387	XLOC_005387	GB42277	550801	LOC550801	Group14.8:275146-277856	Control	Infected	OK	0	0	0.457552	0	0.0001	0.046475	yes
XLOC_009494	XLOC_009494	GB44487,GB44488	NA	NA	Group5.14:1316679-1510726	Control	Infected	OK	0	0	0.688285	0	5e-05	0.0309833	yes
XLOC_009985	XLOC_009985	GB46749,GB46750	NA	NA	Group5.9:196487-201521	Control	Infected	OK	0	0	0.128039	0	5e-05	0.0309833	yes
XLOC_010795	XLOC_010795	GB42364,GB42365	NA	NA	Group6.36:14015-19723	Control	Infected	OK	0	0	0.233347	0	5e-05	0.0309833	yes
XLOC_011416	XLOC_011416	GB44323	NA	NA	Group7.22:223664-404128	Control	Infected	OK	0	0	0.785758	0	5e-05	0.0309833	yes
XLOC_012165	XLOC_012165	GB40485,GB40486	NA	NA	Group8.6:459033-473647	Control	Infected	OK	0	0	0.79426	0	0.0001	0.046475	yes

[truncated: 1 more sheets: Promoter_10_m]
