# Supplementary material for: RNA-sequence analysis of gene expression from honeybees (Apis mellifera) infected with Nosema ceranae
Source: PLoS One. 2017 Mar 28;12(3):e0173438. doi: 10.1371/journal.pone.0173438 (PMC5370102; doi:10.1371/journal.pone.0173438)
Supplement: S5 Table — A. mapping of the differentially expressed genes at days 5, 10 and 15 P.I. to pathways from the Kyoto Encyclopedia of Genes and Genomes (KEGG) database. The top pathways in which at least 4 genes were involved were selected. B. Manually inferred pathways using the differentially expressed genes at days 5, 10 and 15 P.I. (ODS) [file pone.0173438.s005.ods]

## Sheet: T5_T10_T15
Table S5 : A. mapping of the differentially expressed genes during days 5, 10 and 15 P.I to pathways from the Kyoto Encyclopedia of Genes and Genomes (KEGG) database. We chose the top pathways in which at least 4 genes were involved.
	Number of genes	gene names
Time T5
ame01100 Metabolic pathways - Apis mellifera (honey bee)	29	ame:100577156,ame:406114 ,ame:406119 ,ame:408291 ,ame:408299 ,ame:408474 ,ame:408871 ,ame:409023 ,ame:409628 ,ame:409814 ,ame:410096 ,ame:410539 ,ame:410583 ,ame:410747 ,ame:412020 ,ame:413708 ,ame:550687 ,ame:551069 ,ame:551224 ,ame:551600 ,ame:551687 ,ame:551847 ,ame:552304 ,ame:724436 ,ame:725458 ,ame:725527 ,ame:726463 ,ame:726481 ,ame:726818
ame04142 Lysosome - Apis mellifera (honey bee)	6	ame:408992,ame:409341,ame:409814,ame:494509,ame:725688,ame:726818
ame00520 Amino sugar and nucleotide sugar metabolism - Apis mellifera (honey bee) (5)	5	ame:100577156, ame:412215, ame:551600, ame:551847, ame:726818
ame00040 Pentose and glucuronate interconversions - Apis mellifera (honey bee) (5)	5	ame:406119, ame:408871,ame:409814, ame:412231, ame:550687
Time T10
ame01100 Metabolic pathways - Apis mellifera (honey bee)	17	Ame:100577298,ame:406081,ame:406114,ame:409628,ame:409709,ame:409814,ame:410627,ame:410638,ame:412771,ame:413697,ame:551044,ame:551224,ame:551600,ame:551837,ame:551910,ame:725668,ame:727342
ame04142 Lysosome - Apis mellifera (honey bee)	4	ame:408992, ame:409341, ame:409709, ame:409814
Time T15
ame01100 Metabolic pathways - Apis mellifera (honey bee)	9	ame:408622, ame:409628, ame:410071, ame:411188, ame:412923, ame:551600, ame:551968, ame:552163, ame:724436
Table S5 : B. mapping of the differentially expressed genes during days 5, 10 and 15 P.I using manual annotation.
Pathways	Gene names
Immunity pathway	Apid1, Apid73, Def1, hymenoptaecin (GB51223)
Trehalose transporter pathway	LOC413576, LOC726505, LOC724874, LOC413575, LOC726839,LOC412797, LOC413575
Cuticular pathway	LOC724464, CPR19, LOC725547, Cpap3-a, CPR19, CPR24, CPR5 and Cpap3-d
Cytochrome pathway	CYP6AS10, CYP6AS15, CYP6BE1, CYP4AZ1, CYP6AS10, CYP6AS4, CYP9Q1, CYP6AR1, CYP6AS15
Serine protease pathway	SP17, SP18, SP22, SP34, SP35, SP36, SP40, SP44, SPH19, SPH42, SPH50
Neurogenesis pathway	sli, LOC410555, LOC724772, leucine-rich repeat neuronal protein 3 (LOC72418), neuropeptide F (NPF), neurotransmitter transporter 8 (NT-8), LOC724187
